# Supplementary material for: Identification and functional characterization of BAHD acyltransferases associated with anthocyanin acylation in blueberry
Source: Hortic Res. 2025 Feb 10;12(5):uhaf041. doi: 10.1093/hr/uhaf041 (PMC11997424; doi:10.1093/hr/uhaf041)
Supplement: Web_Material_uhaf041 [file web_material_uhaf041.zip]

Archive with 2 entries (2 files):
- Supplementary Tables S1-S6_merged.xlsx
- Supplementary_Figures_S1-S7_v8_merged_edit.docx
