# Supplementary material for: Identification and functional characterization of BAHD acyltransferases associated with anthocyanin acylation in blueberry
Source: Hortic Res. 2025 Feb 10;12(5):uhaf041. doi: 10.1093/hr/uhaf041 (PMC11997424; doi:10.1093/hr/uhaf041)
Supplement: Web_Material_uhaf041 [file web_material_uhaf041.zip › Supplementary Tables S1-S6_merged.xlsx]

## Sheet: Table S1
Table S1. Summary of phenotypic variation observed for individual anthocyanin content, total anthocyanin content, anthocyanin composition (expressed at % of acylated, arabinoside, glucoside, and galactoside ACN) and chlorogenic acid content collected over three-years (2017-2019) across 153 blueberry accessions. Chlorogenic acid content and anthocyanin content were expressed as µg/g, fresh weight.
Trait	Abbreviation	Year_2017						Year_2018						Year_2019
		Min	Max	Mean	SD	Fold_change		Min	Max	Mean	SD	Fold_change		Min	Max	Mean	SD	Fold_change
Chlorogenic acid	CGA	50.94	1565.42	432.475	282.697	30.139		63.6	1514.93	527.997	301.864	23.4509		28	1408.88	382.993	235.973	48.5821
Acylated containing anthocyanins (%)	Acyl_P	0	38.662	9.53095	8.59185	38.662		0	33.93	10.2438	9.12016	33.93		0	31.6702	7.14	7.40145	31.6702
Arabinoside containing Antthocyanins (%)	Arab_P	12.25	43	30.0037	5.17847	3.24528		13.95	43.32	30.8243	5.55622	2.89766		14.68	43.24	31.5482	6.43757	2.75765
Galactoside containing Antthocyanins (%)	Galc_P	19.7019	69.5083	44.9576	11.8267	3.35758		16.71	72.27	43.9917	12.6177	4.08075		17.6774	69.6002	41.3048	9.19745	3.72644
Glucoside containing Antthocyanins (%)	Gluc_P	2.3958	62.6542	25.2476	15.4144	18.4505		0	67.94	25.1172	16.7214	67.94		6.4581	63.5749	27.1467	14.275	8.52428
Cyanidin-3-arabinoside	Cyn_arab	12.19	703.96	145.364	107.369	53.3707		0	571.25	138.973	104.197	571.25		95.65	1479.18	608.497	337.026	15.3045
Cyanidin-3-galactoside	Cyn_galc	46.06	926.41	194.691	167.164	19.6857		0	860.1	187.825	164.324	860.1		31.96	953.51	222.042	203.709	28.9293
Cyanidin-3-glucoside	Cyn_gluc	0	291.07	45.1434	44.0737	291.07		0	237.41	41.4798	41.4053	237.41		0	323.5	75.0115	74.0824	323.5
Delphinidin-3-arabinoside	Dp_arab	70.53	1306.35	371.476	199.833	18.263		71.87	855.41	365.984	162.991	11.7389		144.02	1179.37	483.084	236.39	8.13246
Delphinidin-3-galactoside	Dp_galc	51.7	1226.52	330.669	215.937	23.2736		64.98	1223.21	347.089	194.172	18.5391		121.25	1667.34	707.474	401.549	13.6388
Delphinidin-3-glucoside	Dp_gluc	0	1007.66	180.18	170.08	1007.66		0	871.7	156.207	152.58	871.7		0	1014.55	200.31	218.091	1014.55
Malvidin-3-arabinoside	Mv_arab	52.7	526.58	200.006	88.7405	9.80596		76.65	457.05	183.918	72.6279	5.88603		41.69	964.85	436.144	206.466	22.6013
Malvidin-3-galactoside	Mv_galc	53.95	1201.23	460.841	255.392	21.8604		100.77	1185.27	379.966	201.452	11.6466		70.17	1864.14	816.628	449.25	26.1928
Malvidin-3-glucoside	Mv_gluc	34.9	790.16	190.691	126.046	22.01		0	518.21	174.914	96.3505	518.21		0	1077.38	410.242	254.905	1077.38
Malvidin-3-O-(6"-acetoyl-galactoside)	Mv_ac_galc	0	667.51	84.1125	107.079	667.51		0	570.38	83.8854	93.7028	570.38		0	693.41	108.448	143.007	693.41
Malvidin-3-O (6"-acetoyl-glucoside)	Mv_ac_gluc	0	625	56.847	99.2939	625		0	323.92	52.3337	68.6834	323.92		0	670	103.149	151.521	670
Delphinidin-3-O-(6"-acetoyl-glucoside)	Dp_ac_gluc	0	502.47	83.0479	92.9101	502.47		0	466.84	78.321	93.0703	466.84		0	566.28	90.2335	116.496	566.28
Cyanidin- 6-acetyl- 3-glucoside	Cyn_ac_gluc	0	216.95	21.1194	41.7999	216.95		0	207.31	17.7884	40.3796	207.31		0	221.77	25.9151	47.276	221.77
Peonidin-6-acetyl-3-galactoside	Peo_ac_galc	0	83.37	13.4763	19.3219	83.37		0	84.59	9.70381	21.0422	84.59		0	89.47	2.82437	14.87	89.47
Peonidin-6-acetyl-3-glucoside	Peo_ac_gluc	0	173.633	23.8877	36.4763	173.633		0	172.278	32.5638	47.8751	172.278		0	94.53	5.39085	13.2233	94.53
Peonidin-3-galactoside	Peo_galc	0	200	56.8443	39.9369	200		0	200	57.5559	45.7324	200		10.29	400	75.3802	76.2432	35.4296
Peonidin 3-glucoside	Peo_gluc	0	210.46	31.8619	37.3817	210.46		0	130.11	21.8552	36.2065	130.11		69.7	738.05	226.349	111.833	10.4392
Petunidin-3-arabinoside	Pet_arab	43.32	384.75	144.626	66.662	8.68118		42.98	301.7	120.526	46.7296	6.85994		NA	NA	NA	NA	NA
Petunidin-3-galactoside	Pet_galc	43.47	670.61	198.713	113.86	15.0801		15.51	338.69	98.1714	52.6247	20.5142		0	628.38	120.414	102.056	286.932
Petunidin-3-glucoside	Pet_gluc	0	490	80.5986	73.2384	490		0	306.39	79.5531	65.7691	306.39		0	500	136.509	120.928	500
Total Anthocyanins	TotalACN	909.85	7224.14	2900.72	1259.2	7.93121		942.32	6030.91	2628.61	959.067	6.39328		1954.29	11127.8	4854.05	1996.87	5.69114

## Sheet: Table S2
Table S2. SNPs significantly associated with anthocyanin and chlorogenic acid.
Trait	Marker ID	Model	Threshold	Chr	Pos	Score	Ref	Alt	R2	pval
Arab_P_2017	Chr01_20010548	1-dom-ref	6.14	1	20010548	6.76	G	A	11.0829	8.23e-05
Arab_P_2017	Chr01_20010548	additive	6.14	1	20010548	6.76	G	A	10.6358	0.000116814
Arab_P_BLUE	Chr01_20010548	1-dom-ref	6.14	1	20010548	7.97	G	A	13.8095	1.59e-06
Arab_P_BLUE	Chr01_20010548	additive	6.14	1	20010548	7.97	G	A	18.4406	1.9e-08
Cyn_galc_2019	Chr01_15733046	1-dom-alt	4.32	1	15733046	4.72	T	C	11.4062	3.37e-05
Cyn_galc_BLUE	Chr01_16313882	1-dom-alt	4.32	1	16313882	5.07	G	A	11.071	2e-05
Dp_gluc_2017	Chr01_47148938	1-dom-alt	4.32	1	47148938	4.55	A	C	19.4477	7.32e-08
Dp_gluc_2018	Chr01_47148840	1-dom-alt	4.32	1	47148840	5.21	G	A	11.5166	2.23e-05
Dp_gluc_BLUE	Chr01_47148840	1-dom-alt	4.32	1	47148840	5.69	G	A	16.5743	1.16e-07
Mv_ac_galc_2019	Chr01_1774099	1-dom-ref	6.14	1	1774099	7	G	A	2.34946	0.0661501
Mv_ac_galc_2019	Chr01_1774099	additive	6.14	1	1774099	6.18	G	A	3.48231	0.0248684
Mv_ac_galc_2019	Chr01_575488	additive	6.14	1	575488	6.4	T	C	0.945213	0.245526
Mv_ac_galc_2019	Chr01_768707	1-dom-ref	6.14	1	768707	6.57	T	C	1.20113	0.190217
Mv_gluc_2018	Chr01_47148840	1-dom-alt	4.32	1	47148840	6.76	G	A	16.5961	2.4e-07
Mv_gluc_BLUE	Chr01_47148840	1-dom-alt	4.32	1	47148840	6.11	G	A	15.5998	2.94e-07
Peo_ac_galc_2018	Chr01_58145436	1-dom-alt	4.32	1	58145436	4.44	C	G	14.2455	2e-06
Peo_galc_2018	Chr01_51859648	additive	6.14	1	51859648	6.16	C	A	8.49341	0.000303672
Pet_galc_2019	Chr01_15733046	1-dom-alt	4.32	1	15733046	4.9	T	C	12.102	2e-05
Pet_gluc_2018	Chr01_47148840	1-dom-alt	4.32	1	47148840	4.87	G	A	12.3467	1.08e-05
Acyl_P_2017	Chr02_11929791	1-dom-ref	6.14	2	11929791	7.74	A	G	2.053	0.0954687
Acyl_P_2017	Chr02_11929791	additive	6.14	2	11929791	8.2	A	G	2.63806	0.0583925
Acyl_P_2017	Chr02_13754655	1-dom-ref	6.14	2	13754655	7.43	C	T	1.66521	0.1336
Acyl_P_2017	Chr02_13754655	additive	6.14	2	13754655	8.14	C	T	0.146985	0.657067
Acyl_P_2017	Chr02_16087027	1-dom-ref	6.14	2	16087027	6.29	A	G	0.396459	0.465637
Acyl_P_2017	Chr02_6411891	1-dom-ref	6.14	2	6411891	6.56	C	T	2.44937	0.0683159
Acyl_P_2017	Chr02_8444353	additive	6.14	2	8444353	7.76	G	A	0.404525	0.461125
Acyl_P_2017	Chr02_9156575	1-dom-ref	6.14	2	9156575	8.31	G	C	2.23289	0.0819405
Acyl_P_2018	Chr02_8444353	additive	6.14	2	8444353	6.66	G	A	15.3406	7.51e-07
Acyl_P_2019	Chr02_11929791	1-dom-ref	6.14	2	11929791	7.71	A	G	2.88348	0.0415184
Acyl_P_2019	Chr02_11929791	additive	6.14	2	11929791	7.71	A	G	2.28922	0.0697678
Acyl_P_2019	Chr02_13754655	1-dom-ref	6.14	2	13754655	7.05	C	T	1.45988	0.148431
Acyl_P_2019	Chr02_13754655	additive	6.14	2	13754655	7.15	C	T	0.0478564	0.794312
Acyl_P_2019	Chr02_16087027	1-dom-ref	6.14	2	16087027	6.21	A	G	0.000116	0.989758
Acyl_P_2019	Chr02_8444353	additive	6.14	2	8444353	7.48	G	A	2.12404	0.0808053
Acyl_P_2019	Chr02_9261987	1-dom-ref	6.14	2	9261987	8.06	A	G	2.39899	0.0633249
acylation_blue	Chr02_10260746	1-dom-ref	6.14	2	10260746	7.79	G	A	0.0896448	0.709265
acylation_blue	Chr02_10260746	additive	6.14	2	10260746	6.72	G	A	0.0920768	0.705528
acylation_blue	Chr02_11929791	additive	6.14	2	11929791	8.03	A	G	3.44263	0.0197926
acylation_blue	Chr02_12389803	1-dom-ref	6.14	2	12389803	7.84	C	G	0.814173	0.260305
acylation_blue	Chr02_13754655	1-dom-ref	6.14	2	13754655	7.21	C	T	0.00118	0.965877
acylation_blue	Chr02_13754655	additive	6.14	2	13754655	7.1	C	T	0.33512	0.47071
acylation_blue	Chr02_8441459	1-dom-ref	6.14	2	8441459	8	C	G	0.0416137	0.799498
acylation_blue	Chr02_8444353	additive	6.14	2	8444353	7.98	G	A	2.25127	0.0602913
Arab_P_2017	Chr02_20927628	1-dom-alt	4.32	2	20927628	5.73	T	A	5.0798	0.00870857
Arab_P_2018	Chr02_20927628	1-dom-alt	4.32	2	20927628	4.45	T	A	9.11013	0.000188122
Arab_P_BLUE	Chr02_20927628	1-dom-alt	4.32	2	20927628	4.44	T	A	2.93938	0.0315215
CGA_2017	Chr02_57416698	1-dom-ref	6.14	2	57416698	6.38	G	A	6.33133	0.00307156
CGA_2017	Chr02_57416698	additive	6.14	2	57416698	6.38	G	A	6.18138	0.003455
Cyn_galc_2018	Chr02_56742668	1-dom-alt	4.32	2	56742668	5.47	T	C	0.00864	0.91027
Dp_ac_gluc_2017	Chr02_11119874	1-dom-ref	6.14	2	11119874	6.87	A	T	-1.78e-13	1
Dp_ac_gluc_2017	Chr02_12389803	1-dom-ref	6.14	2	12389803	6.48	C	G	0.0805197	0.742502
Dp_ac_gluc_2017	Chr02_13754655	1-dom-ref	6.14	2	13754655	6.87	C	T	1.35e-12	0.999999
Dp_ac_gluc_2017	Chr02_13754655	additive	6.14	2	13754655	6.53	C	T	2.67383	0.0566888
Dp_ac_gluc_2017	Chr02_17655490	1-dom-ref	6.14	2	17655490	6.86	T	A	2.25525	0.0804081
Dp_ac_gluc_2017	Chr02_17655490	additive	6.14	2	17655490	6.21	T	A	2.34246	0.074716
Dp_ac_gluc_2017	Chr02_9156575	1-dom-ref	6.14	2	9156575	8.62	G	C	5.05379	0.0083857
Dp_ac_gluc_2018	Chr02_11119874	1-dom-ref	6.14	2	11119874	10.13	A	T	1.54e-12	0.999999
Dp_ac_gluc_2018	Chr02_11929791	additive	6.14	2	11929791	8.18	A	G	0.213988	0.57469
Dp_ac_gluc_2018	Chr02_12389803	1-dom-ref	6.14	2	12389803	9.36	C	G	0.0146414	0.883359
Dp_ac_gluc_2018	Chr02_13754655	1-dom-ref	6.14	2	13754655	9.39	C	T	0.0420836	0.803555
Dp_ac_gluc_2018	Chr02_13754655	additive	6.14	2	13754655	9.05	C	T	0.00713	0.918474
Dp_ac_gluc_2018	Chr02_15965405	1-dom-ref	6.14	2	15965405	7.77	T	A	3.87763	0.0159029
Dp_ac_gluc_2018	Chr02_15965405	additive	6.14	2	15965405	6.48	T	A	2.83678	0.0397071
Dp_ac_gluc_2018	Chr02_17655490	1-dom-ref	6.14	2	17655490	6.8	T	A	0.151967	0.636339
Dp_ac_gluc_2018	Chr02_6751501	additive	6.14	2	6751501	6.47	C	T	0.671817	0.319522
Dp_ac_gluc_2018	Chr02_7051818	1-dom-ref	6.14	2	7051818	7.85	C	T	0.439829	0.420838
Dp_ac_gluc_2018	Chr02_8444353	1-dom-ref	6.14	2	8444353	10.13	G	A	1.54e-12	0.999999
Dp_ac_gluc_2018	Chr02_9261987	additive	6.14	2	9261987	8.35	A	G	0.545922	0.369691
Dp_ac_gluc_2019	Chr02_10245912	1-dom-ref	6.14	2	10245912	10.66	C	G	2.07779	0.084219
Dp_ac_gluc_2019	Chr02_11929791	additive	6.14	2	11929791	8.4	A	G	0.41824	0.440436
Dp_ac_gluc_2019	Chr02_12389803	1-dom-ref	6.14	2	12389803	8.82	C	G	0.0868325	0.725423
Dp_ac_gluc_2019	Chr02_13754655	1-dom-ref	6.14	2	13754655	9.87	C	T	0.048513	0.792937
Dp_ac_gluc_2019	Chr02_13754655	additive	6.14	2	13754655	9.41	C	T	0.00484	0.933921
Dp_ac_gluc_2019	Chr02_15965405	additive	6.14	2	15965405	7.35	T	A	3.54914	0.0234969
Dp_ac_gluc_2019	Chr02_16087027	1-dom-ref	6.14	2	16087027	8.04	A	G	0.0297607	0.837113
Dp_ac_gluc_2019	Chr02_17655490	1-dom-ref	6.14	2	17655490	7.31	T	A	0.704497	0.316362
Dp_ac_gluc_2019	Chr02_7051818	1-dom-ref	6.14	2	7051818	8.39	C	T	0.482223	0.407387
Dp_ac_gluc_2019	Chr02_9261987	additive	6.14	2	9261987	9	A	G	0.767621	0.295537
Dp_ac_gluc_BLUE	Chr02_11119874	1-dom-ref	6.14	2	11119874	10.13	A	T	8.77e-13	0.999999
Dp_ac_gluc_BLUE	Chr02_12389803	1-dom-ref	6.14	2	12389803	8.83	C	G	0.161625	0.616567
Dp_ac_gluc_BLUE	Chr02_13754655	1-dom-ref	6.14	2	13754655	9.47	C	T	0.676882	0.304878
Dp_ac_gluc_BLUE	Chr02_13754655	additive	6.14	2	13754655	8.81	C	T	0.0991638	0.694949
Dp_ac_gluc_BLUE	Chr02_15965405	1-dom-ref	6.14	2	15965405	9.01	T	A	5.28902	0.00370558
Dp_ac_gluc_BLUE	Chr02_15965405	additive	6.14	2	15965405	8.47	T	A	5.44675	0.00321528
Dp_ac_gluc_BLUE	Chr02_17655490	1-dom-ref	6.14	2	17655490	8.21	T	A	1.07941	0.194635
Dp_ac_gluc_BLUE	Chr02_17655490	additive	6.14	2	17655490	7.04	T	A	0.860282	0.247174
Dp_ac_gluc_BLUE	Chr02_6411891	1-dom-ref	6.14	2	6411891	7.75	C	T	2.1877	0.0640775
Dp_ac_gluc_BLUE	Chr02_8444353	1-dom-ref	6.14	2	8444353	10.13	G	A	8.77e-13	0.999999
Dp_ac_gluc_BLUE	Chr02_9261987	additive	6.14	2	9261987	8.05	A	G	0.267569	0.519298
Mv_ac_galc_2017	Chr02_10245912	1-dom-ref	6.14	2	10245912	9.93	C	G	2.18199	0.0855466
Mv_ac_galc_2017	Chr02_11929791	additive	6.14	2	11929791	7.4	A	G	0.745535	0.316644
Mv_ac_galc_2017	Chr02_12389803	1-dom-ref	6.14	2	12389803	8.84	C	G	0.110422	0.700409
Mv_ac_galc_2017	Chr02_13754655	1-dom-ref	6.14	2	13754655	9.45	C	T	2.47392	0.0669303
Mv_ac_galc_2017	Chr02_13754655	additive	6.14	2	13754655	8.71	C	T	0.367742	0.482289
Mv_ac_galc_2017	Chr02_15965405	1-dom-ref	6.14	2	15965405	11.46	T	A	13.4427	1.09e-05
Mv_ac_galc_2017	Chr02_15965405	additive	6.14	2	15965405	8.61	T	A	6.1905	0.00343037
Mv_ac_galc_2017	Chr02_17655490	1-dom-ref	6.14	2	17655490	7.6	T	A	0.347311	0.494737
Mv_ac_galc_2017	Chr02_17655490	additive	6.14	2	17655490	6.21	T	A	0.139397	0.66549
Mv_ac_galc_2017	Chr02_7051818	1-dom-ref	6.14	2	7051818	8.47	C	T	0.321595	0.51119
Mv_ac_galc_2017	Chr02_9156575	1-dom-ref	6.14	2	9156575	11.73	G	C	9.66741	0.000223309
Mv_ac_galc_2017	Chr02_9261987	additive	6.14	2	9261987	8.03	A	G	0.145729	0.658444
Mv_ac_galc_2018	Chr02_11119874	1-dom-ref	6.14	2	11119874	9.64	A	T	4.66e-13	0.999999
Mv_ac_galc_2018	Chr02_11119874	additive	6.14	2	11119874	8.85	A	T	0.0417557	0.804307
Mv_ac_galc_2018	Chr02_12389803	1-dom-ref	6.14	2	12389803	9.82	C	G	1.00302	0.223479
Mv_ac_galc_2018	Chr02_12389803	additive	6.14	2	12389803	8.97	C	G	0.976915	0.229634
Mv_ac_galc_2018	Chr02_13754655	1-dom-ref	6.14	2	13754655	10.03	C	T	0.943435	0.237826
Mv_ac_galc_2018	Chr02_13754655	additive	6.14	2	13754655	9.79	C	T	0.295635	0.509435
Mv_ac_galc_2018	Chr02_15965405	1-dom-ref	6.14	2	15965405	7.69	T	A	2.30066	0.064353
Mv_ac_galc_2018	Chr02_15965405	additive	6.14	2	15965405	6.33	T	A	1.54731	0.130015
Mv_ac_galc_2018	Chr02_17655490	1-dom-ref	6.14	2	17655490	6.53	T	A	0.00193	0.957538
Mv_ac_galc_2018	Chr02_4591470	1-dom-ref	6.14	2	4591470	6.48	AC	AA	5.70593	0.0032949
Mv_ac_galc_2018	Chr02_6751501	additive	6.14	2	6751501	7.47	C	T	0.539263	0.372634
Mv_ac_galc_2018	Chr02_6752522	1-dom-ref	6.14	2	6752522	7.68	A	C	0.309326	0.499775
Mv_ac_galc_2018	Chr02_8444353	1-dom-ref	6.14	2	8444353	9.64	G	A	4.66e-13	0.999999
Mv_ac_galc_2018	Chr02_9261987	additive	6.14	2	9261987	8.3	A	G	0.00862	0.910375
Mv_ac_galc_2019	Chr02_10245912	1-dom-ref	6.14	2	10245912	15.36	C	G	3.38258	0.0270694
Mv_ac_galc_2019	Chr02_11929791	additive	6.14	2	11929791	11.44	A	G	0.881282	0.262226
Mv_ac_galc_2019	Chr02_12217810	1-dom-ref	6.14	2	12217810	13.32	A	T	4.04415	0.0154708
Mv_ac_galc_2019	Chr02_13754655	1-dom-ref	6.14	2	13754655	13.41	C	T	0.223366	0.573093
Mv_ac_galc_2019	Chr02_13754655	additive	6.14	2	13754655	11.68	C	T	0.0209157	0.863165
Mv_ac_galc_2019	Chr02_15965405	additive	6.14	2	15965405	6.83	T	A	0.525238	0.387173
Mv_ac_galc_2019	Chr02_16087027	1-dom-ref	6.14	2	16087027	10.18	A	G	0.0785942	0.738276
Mv_ac_galc_2019	Chr02_17655490	1-dom-ref	6.14	2	17655490	8.53	T	A	0.132	0.664952
Mv_ac_galc_2019	Chr02_17655490	additive	6.14	2	17655490	7.13	T	A	0.295722	0.516664
Mv_ac_galc_2019	Chr02_3354705	additive	6.14	2	3354705	6.69	A	G	0.00738	0.918453
Mv_ac_galc_2019	Chr02_3809515	1-dom-ref	6.14	2	3809515	7.9	G	C	0.511176	0.39362
Mv_ac_galc_2019	Chr02_7051818	1-dom-ref	6.14	2	7051818	11.77	C	T	0.110137	0.692417
Mv_ac_galc_2019	Chr02_7051818	additive	6.14	2	7051818	8.25	C	T	0.71996	0.31109
Mv_ac_galc_2019	Chr02_8444353	1-dom-ref	6.14	2	8444353	12.36	G	A	0.0358032	0.821591
Mv_ac_galc_2019	Chr02_911127	1-dom-ref	6.14	2	911127	6.26	G	C	3.43864	0.0258085
Mv_ac_galc_2019	Chr02_9262046	additive	6.14	2	9262046	10.19	T	G	0.416478	0.441403
Mv_ac_galc_BLUE	Chr02_10245912	1-dom-ref	6.14	2	10245912	12.63	C	G	1.00456	0.210943
Mv_ac_galc_BLUE	Chr02_11119874	additive	6.14	2	11119874	9.15	A	T	0.0263867	0.839722
Mv_ac_galc_BLUE	Chr02_12389803	1-dom-ref	6.14	2	12389803	11.16	C	G	0.504732	0.375825
Mv_ac_galc_BLUE	Chr02_12389803	additive	6.14	2	12389803	9.09	C	G	0.29612	0.49778
Mv_ac_galc_BLUE	Chr02_13754655	1-dom-ref	6.14	2	13754655	12.44	C	T	0.311118	0.487074
Mv_ac_galc_BLUE	Chr02_13754655	additive	6.14	2	13754655	10.95	C	T	0.00954	0.903205
Mv_ac_galc_BLUE	Chr02_15965405	1-dom-ref	6.14	2	15965405	11.64	T	A	4.45242	0.00788416
Mv_ac_galc_BLUE	Chr02_15965405	additive	6.14	2	15965405	9.31	T	A	4.71564	0.00621391
Mv_ac_galc_BLUE	Chr02_17655490	1-dom-ref	6.14	2	17655490	8.77	T	A	0.513942	0.371493
Mv_ac_galc_BLUE	Chr02_17655490	additive	6.14	2	17655490	7.18	T	A	0.37042	0.448193
Mv_ac_galc_BLUE	Chr02_3809515	1-dom-ref	6.14	2	3809515	6.16	G	C	0.214432	0.564058
Mv_ac_galc_BLUE	Chr02_7051818	1-dom-ref	6.14	2	7051818	9.77	C	T	0.216563	0.562126
Mv_ac_galc_BLUE	Chr02_7051818	additive	6.14	2	7051818	7.42	C	T	0.767032	0.274628
Mv_ac_galc_BLUE	Chr02_9156575	1-dom-ref	6.14	2	9156575	11.68	G	C	0.703992	0.295356
Mv_ac_galc_BLUE	Chr02_9261987	additive	6.14	2	9261987	8.88	A	G	0.000315	0.982375
Mv_ac_gluc_2017	Chr02_11119874	1-dom-ref	6.14	2	11119874	7.79	A	T	0	1
Mv_ac_gluc_2017	Chr02_11929791	additive	6.14	2	11929791	6.38	A	G	0.492773	0.415873
Mv_ac_gluc_2017	Chr02_12389803	1-dom-ref	6.14	2	12389803	7.39	C	G	0.166824	0.636212
Mv_ac_gluc_2017	Chr02_13754655	1-dom-ref	6.14	2	13754655	7.79	C	T	5.11e-13	0.999999
Mv_ac_gluc_2017	Chr02_13754655	additive	6.14	2	13754655	7.79	C	T	0.11395	0.695892
Mv_ac_gluc_2017	Chr02_7051818	1-dom-ref	6.14	2	7051818	6.55	C	T	1.37937	0.172484
Mv_ac_gluc_2017	Chr02_8444353	additive	6.14	2	8444353	8.03	G	A	1.34018	0.178751
Mv_ac_gluc_2017	Chr02_9156575	1-dom-ref	6.14	2	9156575	9.23	G	C	4.12281	0.0175385
Mv_ac_gluc_2018	Chr02_8441459	1-dom-ref	6.14	2	8441459	6.2	C	G	12.1421	1.29e-05
Mv_ac_gluc_2019	Chr02_10245912	1-dom-ref	6.14	2	10245912	8.72	C	G	1.72642	0.115822
Mv_ac_gluc_2019	Chr02_10260746	additive	6.14	2	10260746	7.61	G	A	0.374889	0.465205
Mv_ac_gluc_2019	Chr02_11929791	additive	6.14	2	11929791	7.53	A	G	1.06075	0.218483
Mv_ac_gluc_2019	Chr02_12389803	1-dom-ref	6.14	2	12389803	7.68	C	G	0.00132	0.965402
Mv_ac_gluc_2019	Chr02_13754655	1-dom-ref	6.14	2	13754655	8.24	C	T	0.92328	0.251105
Mv_ac_gluc_2019	Chr02_13754655	additive	6.14	2	13754655	7.96	C	T	0.000121	0.989559
Mv_ac_gluc_2019	Chr02_16087027	1-dom-ref	6.14	2	16087027	6.74	A	G	0.178805	0.614182
Mv_ac_gluc_2019	Chr02_6411918	1-dom-ref	6.14	2	6411918	7.97	T	A	3.91235	0.0172856
Mv_ac_gluc_2019	Chr02_8441459	1-dom-ref	6.14	2	8441459	8.45	C	G	0.173911	0.619076
Mv_ac_gluc_2019	Chr02_8444353	additive	6.14	2	8444353	7.73	G	A	1.09861	0.210403
Mv_ac_gluc_BLUE	Chr02_10260746	additive	6.14	2	10260746	8.22	G	A	0.334477	0.471137
Mv_ac_gluc_BLUE	Chr02_11119874	1-dom-ref	6.14	2	11119874	8.84	A	T	0.100109	0.69357
Mv_ac_gluc_BLUE	Chr02_12389803	1-dom-ref	6.14	2	12389803	8.02	C	G	6.36e-06	0.997496
Mv_ac_gluc_BLUE	Chr02_13754655	1-dom-ref	6.14	2	13754655	8.48	C	T	0.0697083	0.742334
Mv_ac_gluc_BLUE	Chr02_13754655	additive	6.14	2	13754655	8.43	C	T	0.0427116	0.796926
Mv_ac_gluc_BLUE	Chr02_15965405	additive	6.14	2	15965405	7.03	T	A	2.96879	0.0306706
Mv_ac_gluc_BLUE	Chr02_6411918	1-dom-ref	6.14	2	6411918	8.2	T	A	3.80903	0.0141496
Mv_ac_gluc_BLUE	Chr02_6752522	additive	6.14	2	6752522	6.38	A	C	0.256844	0.527803
Mv_ac_gluc_BLUE	Chr02_8441459	1-dom-ref	6.14	2	8441459	9.06	C	G	0.0988461	0.695414
Mv_ac_gluc_BLUE	Chr02_8444353	additive	6.14	2	8444353	8.92	G	A	1.25623	0.161568
Mv_gluc_2019	Chr02_58141575	1-dom-alt	4.32	2	58141575	5.05	C	T	13.3525	6.44e-06
Peo_galc_BLUE	Chr02_16202672	additive	6.14	2	16202672	6.56	T	G	5.68195	0.00260246
Peo_gluc_2018	Chr02_2572121	1-dom-ref	6.14	2	2572121	8.25	G	A	10.1763	7.13e-05
Peo_gluc_2018	Chr02_2572121	additive	6.14	2	2572121	7.78	G	A	8.29381	0.000360355
Peo_gluc_2018	Chr02_911090	1-dom-ref	6.14	2	911090	6.22	G	T	2.18878	0.0712824
Peo_gluc_2018	Chr02_911090	additive	6.14	2	911090	6.38	G	T	4.4593	0.00960982
TotalACN_2018	Chr02_46752005	additive	6.14	2	46752005	6.67	G	A	3.47691	0.0225607
TotalACN_BLUE	Chr02_46752005	additive	6.14	2	46752005	6.38	G	A	14.6509	7.22e-07
CGA_2019	Chr03_24857002	additive	6.14	3	24857002	6.46	A	G	17.6669	1.49e-07
Cyn_galc_2018	Chr03_13777461	1-dom-ref	6.14	3	13777461	6.7	C	T	0.122666	0.671004
Cyn_galc_2018	Chr03_13777461	additive	6.14	3	13777461	6.7	C	T	12.2298	1.19e-05
Cyn_gluc_2017	Chr03_23730907	additive	6.14	3	23730907	6.95	A	G	18.8786	1.19e-07
Cyn_gluc_2019	Chr03_7603714	1-dom-ref	6.14	3	7603714	6.68	A	G	13.4167	6.1e-06
Cyn_gluc_2019	Chr03_7603714	additive	6.14	3	7603714	6.68	A	G	17.3069	2.05e-07
Dp_gluc_2017	Chr03_38968710	1-dom-ref	6.14	3	38968710	7.49	T	A	25.605	3.06e-10
Dp_gluc_2017	Chr03_38968710	additive	6.14	3	38968710	7.49	T	A	1.98216	0.101439
Dp_gluc_2017	Chr03_41416332	additive	6.14	3	41416332	6.97	C	G	1.19018	0.205279
Dp_gluc_2019	Chr03_7603714	1-dom-ref	6.14	3	7603714	6.54	A	G	18.1918	9.31e-08
Dp_gluc_2019	Chr03_7603714	additive	6.14	3	7603714	6.54	A	G	17.7192	1.42e-07
Mv_gluc_2018	Chr03_15700725	additive	6.14	3	15700725	6.17	A	C	16.5715	2.46e-07
Peo_gluc_BLUE	Chr03_19452523	additive	6.14	3	19452523	10.16	A	G	9.23565	0.000106374
Peo_gluc_BLUE	Chr03_37928527	additive	6.14	3	37928527	8.91	T	A	7.81686	0.00038248
Pet_arab_BLUE	Chr03_23188215	additive	6.14	3	23188215	6.3	A	G	14.8508	5.98e-07
TotalACN_2018	Chr03_30780792	1-dom-ref	6.14	3	30780792	7.67	A	G	7.77555	0.000561671
Arab_P_2017	Chr04_60469002	additive	6.14	4	60469002	6.29	T	C	15.9575	1.66e-06
Arab_P_2018	Chr04_60201524	1-dom-ref	6.14	4	60201524	8.11	C	T	21.6633	2.37e-09
Arab_P_2018	Chr04_60469002	additive	6.14	4	60469002	6.6	T	C	17.5959	1.06e-07
Arab_P_2019	Chr04_60469002	1-dom-ref	6.14	4	60469002	8.08	T	C	22.0432	2.74e-09
Arab_P_2019	Chr04_60469002	additive	6.14	4	60469002	9.11	T	C	25.1271	1.45e-10
Arab_P_BLUE	Chr04_60201524	1-dom-ref	6.14	4	60201524	7.56	C	T	20.777	1.87e-09
Arab_P_BLUE	Chr04_60469002	additive	6.14	4	60469002	7.52	T	C	16.8965	8.5e-08
Cyn_ac_gluc_2017	Chr04_57905764	1-dom-ref	6.14	4	57905764	6.19	A	G	1.75841	0.123115
Cyn_ac_gluc_2017	Chr04_60780486	1-dom-ref	6.14	4	60780486	6.48	A	G	2.74202	0.0535836
Cyn_ac_gluc_2017	Chr04_60780486	additive	6.14	4	60780486	6.48	A	G	18.0383	2.43e-07
Cyn_ac_gluc_BLUE	Chr04_58194331	1-dom-ref	6.14	4	58194331	6.59	C	T	0.987713	0.214831
Cyn_ac_gluc_BLUE	Chr04_58194331	additive	6.14	4	58194331	6.59	C	T	15.1784	4.39e-07
Cyn_ac_gluc_BLUE	Chr04_60201437	1-dom-ref	6.14	4	60201437	6.35	T	C	0.017743	0.86828
Cyn_arab_BLUE	Chr04_60395905	1-dom-ref	6.14	4	60395905	6.84	C	T	18.0257	2.85e-08
Cyn_galc_2018	Chr04_38110460	1-dom-alt	4.32	4	38110460	4.91	G	A	0.95506	0.234943
Cyn_gluc_2018	Chr04_60738003	1-dom-ref	6.14	4	60738003	6.55	T	G	17.9415	6.99e-08
Cyn_gluc_2019	Chr04_36292852	1-dom-alt	4.32	4	36292852	5.12	A	G	4.16515	0.0139757
Cyn_gluc_2019	Chr04_7744993	1-dom-alt	4.32	4	7744993	4.69	A	G	3.09431	0.0346297
Cyn_gluc_BLUE	Chr04_60201524	1-dom-ref	6.14	4	60201524	6.9	C	T	18.9464	1.16e-08
Dp_gluc_2017	Chr04_17466976	additive	6.14	4	17466976	6.49	A	C	7.74431	0.00101432
Dp_gluc_2017	Chr04_21541940	additive	6.14	4	21541940	6.44	G	A	4.83141	0.0099954
Dp_gluc_2017	Chr04_36292852	1-dom-alt	4.32	4	36292852	5.25	A	G	21.8093	9.38e-09
Dp_gluc_2018	Chr04_60738003	1-dom-ref	6.14	4	60738003	6.31	T	G	13.7208	3.2e-06
Dp_gluc_2019	Chr04_60201524	1-dom-ref	6.14	4	60201524	8.3	C	T	21.3595	5.18e-09
Dp_gluc_BLUE	Chr04_36292852	1-dom-alt	4.32	4	36292852	4.69	A	G	16.7227	1.01e-07
Dp_gluc_BLUE	Chr04_60738003	1-dom-ref	6.14	4	60738003	6.65	T	G	15.6232	2.88e-07
Galc_P_2017	Chr04_60201524	1-dom-ref	6.14	4	60201524	7.44	C	T	21.978	9.18e-09
Galc_P_2018	Chr04_58194331	1-dom-ref	6.14	4	58194331	6.35	C	T	6.15278	0.00224843
Galc_P_2018	Chr04_58194331	additive	6.14	4	58194331	6.35	C	T	14.9315	1.08e-06
Galc_P_2018	Chr04_60201524	1-dom-ref	6.14	4	60201524	7.64	C	T	11.587	2.09e-05
Galc_P_2019	Chr04_58194331	1-dom-ref	6.14	4	58194331	6.23	C	T	4.71651	0.00881203
Galc_P_2019	Chr04_58194331	additive	6.14	4	58194331	6.23	C	T	9.98605	0.000111033
Galc_P_2019	Chr04_60201524	1-dom-ref	6.14	4	60201524	9.89	C	T	17.0006	2.69e-07
Galc_P_2019	Chr04_60469002	additive	6.14	4	60469002	6.36	T	C	10.6659	6.28e-05
Galc_P_BLUE	Chr04_58194331	1-dom-ref	6.14	4	58194331	7.06	C	T	5.87483	0.00218836
Galc_P_BLUE	Chr04_58194331	additive	6.14	4	58194331	7.06	C	T	1.91472	0.0834394
Galc_P_BLUE	Chr04_59281339	additive	6.14	4	59281339	6.37	T	G	0.203785	0.573907
Galc_P_BLUE	Chr04_60201524	1-dom-ref	6.14	4	60201524	9.51	C	T	14.7078	6.84e-07
Galc_P_BLUE	Chr04_60469002	additive	6.14	4	60469002	6.33	T	C	9.7324	6.78e-05
Gluc_P_2017	Chr04_60201524	1-dom-ref	6.14	4	60201524	8.5	C	T	25.0866	5.72e-10
Gluc_P_2017	Chr04_60469002	additive	6.14	4	60469002	6.5	T	C	17.2054	5.41e-07
Gluc_P_2018	Chr04_60201524	1-dom-ref	6.14	4	60201524	9.34	C	T	24.2277	1.7e-10
Gluc_P_2018	Chr04_60469002	additive	6.14	4	60469002	6.7	T	C	17.0305	1.62e-07
Gluc_P_2019	Chr04_60201524	1-dom-ref	6.14	4	60201524	10.19	C	T	27.0003	2.31e-11
Gluc_P_2019	Chr04_60469002	additive	6.14	4	60469002	8.35	T	C	21.5463	4.36e-09
Gluc_P_BLUE	Chr04_58194331	1-dom-ref	6.14	4	58194331	6.45	C	T	4.57301	0.00706897
Gluc_P_BLUE	Chr04_58194331	additive	6.14	4	58194331	6.45	C	T	9.5278	8.16e-05
Gluc_P_BLUE	Chr04_60201524	1-dom-ref	6.14	4	60201524	10.42	C	T	17.3367	5.56e-08
Gluc_P_BLUE	Chr04_60469002	additive	6.14	4	60469002	7.94	T	C	14.3292	9.77e-07
Mv_galc_2018	Chr04_60509851	1-dom-ref	6.14	4	60509851	6.95	T	C	15.0136	1.01e-06
Peo_ac_gluc_2017	Chr04_60469002	1-dom-ref	6.14	4	60469002	6.25	T	C	17.5529	3.66e-07
Peo_ac_gluc_2018	Chr04_58194331	1-dom-ref	6.14	4	58194331	7.61	C	T	0.916305	0.244723
Peo_ac_gluc_2018	Chr04_58194331	additive	6.14	4	58194331	7.61	C	T	3.71484	0.0183248
Peo_ac_gluc_2018	Chr04_60201437	1-dom-ref	6.14	4	60201437	7.45	T	C	0.135632	0.655113
Peo_ac_gluc_2018	Chr04_60753126	additive	6.14	4	60753126	6.33	C	A	0.0306278	0.831949
Peo_gluc_BLUE	Chr04_52202389	1-dom-ref	6.14	4	52202389	6.88	C	T	14.8001	6.27e-07
Peo_gluc_BLUE	Chr04_52202389	additive	6.14	4	52202389	7.25	C	T	1.03371	0.20441
Pet_arab_2018	Chr04_35973888	additive	6.14	4	35973888	6.33	A	T	10.7801	4.22e-05
Pet_gluc_2019	Chr04_60201524	1-dom-ref	6.14	4	60201524	8.53	C	T	23.3101	8.31e-10
Pet_gluc_BLUE	Chr04_60738003	1-dom-ref	6.14	4	60738003	7.92	T	G	18.8993	1.21e-08
TotalACN_2019	Chr04_7984347	additive	6.14	4	7984347	6.22	G	A	16.6116	3.79e-07
CGA_2017	Chr05_39839159	1-dom-ref	6.14	5	39839159	6.5	T	C	3.39186	0.0315282
Cyn_ac_gluc_2018	Chr05_42647057	1-dom-ref	6.14	5	42647057	6.2	A	C	15.5409	6.27e-07
Mv_ac_gluc_2017	Chr05_14895880	1-dom-alt	4.32	5	14895880	4.65	G	T	14.6068	4.23e-06
Mv_arab_2019	Chr05_28309518	1-dom-ref	6.14	5	28309518	6.63	C	T	17.2548	2.15e-07
TotalACN_2018	Chr05_4244693	additive	6.14	5	4244693	6.65	G	A	12.5661	8.87e-06
CHA_2017	Chr06_32153572	1-dom-ref	6.14	6	32153572	6.34	G	A	1.77331	0.121525
CGA_2017	Chr06_32153572	additive	6.14	6	32153572	6.34	G	A	3.89798	0.0209876
CGA_BLUE	Chr06_32153676	1-dom-ref	6.14	6	32153676	6.35	T	C	6.86518	0.00089944
CGA_BLUE	Chr06_32153676	additive	6.14	6	32153676	7.09	T	C	17.8972	3.23e-08
Cyn_arab_2018	Chr06_32172066	additive	6.14	6	32172066	6.91	T	C	0.007	0.919212
Cyn_arab_2018	Chr06_33941339	additive	6.14	6	33941339	7.04	T	C	2.32857	0.0627382
Cyn_arab_2018	Chr06_36491116	1-dom-alt	4.32	6	36491116	10.38	T	C	7.89741	0.000506043
Cyn_arab_2018	Chr06_36491116	additive	6.14	6	36491116	13.09	T	C	19.2108	2.14e-08
Cyn_arab_2018	Chr06_38429530	1-dom-ref	6.14	6	38429530	6.36	C	G	12.6465	8.27e-06
Cyn_galc_2018	Chr06_36491116	1-dom-alt	4.32	6	36491116	17.99	T	C	0.389145	0.449006
Cyn_galc_2018	Chr06_36491116	additive	6.14	6	36491116	9.95	T	C	19.452	1.71e-08
Mv_galc_2018	Chr06_28314640	1-dom-alt	4.32	6	28314640	4.35	T	C	8.17301	0.000399658
Mv_gluc_2018	Chr06_46616716	1-dom-alt	4.32	6	46616716	5.06	AT	AG	4.88037	0.00668722
Mv_gluc_2019	Chr06_10250454	additive	6.14	6	10250454	6.42	T	C	16.8795	3e-07
Peo_ac_galc_2018	Chr06_21867500	1-dom-alt	4.32	6	21867500	4.72	CC	CT	15.4672	6.7e-07
Peo_galc_BLUE	Chr06_10250454	additive	6.14	6	10250454	6.6	T	C	5.86192	0.00221388
Peo_gluc_2018	Chr06_29974370	1-dom-alt	4.32	6	29974370	5.59	T	C	9.29561	0.000152429
Dp_arab_2018	Chr07_4072842	additive	6.14	7	4072842	6.76	G	A	16.1915	3.48e-07
Dp_arab_BLUE	Chr07_4072842	additive	6.14	7	4072842	7.29	G	A	16.2412	1.6e-07
Mv_ac_galc_2018	Chr07_22106518	1-dom-ref	6.14	7	22106518	6.83	C	T	15.7227	5.32e-07
Mv_ac_galc_BLUE	Chr07_22106518	1-dom-ref	6.14	7	22106518	8.56	C	T	18.7531	1.4e-08
TotalACN_2018	Chr07_39656823	1-dom-ref	6.14	7	39656823	6.91	G	C	5.43233	0.00416461
TotalACN_2018	Chr07_39656823	additive	6.14	7	39656823	7.25	G	C	11.9736	1.49e-05
Arab_P_BLUE	Chr08_5071814	1-dom-ref	6.14	8	5071814	6.36	C	T	8.99191	0.000132606
Cyn_arab_2017	Chr08_12494757	1-dom-alt	4.32	8	12494757	4.89	G	T	12.9635	1.61e-05
Mv_arab_2017	Chr08_10354073	1-dom-ref	6.14	8	10354073	6.61	G	A	17.188	4.98e-07
Mv_arab_2017	Chr08_10354073	additive	6.14	8	10354073	6.61	G	A	17.188	4.98e-07
Mv_galc_2017	Chr08_10354073	1-dom-ref	6.14	8	10354073	6.84	G	A	17.9489	2.62e-07
Mv_galc_2017	Chr08_10354073	additive	6.14	8	10354073	6.84	G	A	17.9489	2.62e-07
Peo_galc_2018	Chr08_1684186	1-dom-ref	6.14	8	1684186	6.66	A	T	17.6893	8.82e-08
Peo_galc_2018	Chr08_1684186	additive	6.14	8	1684186	7.07	A	T	12.2671	1.15e-05
Pet_galc_2019	Chr08_6477875	1-dom-alt	4.32	8	6477875	4.58	T	C	11.993	2.19e-05
TotalACN_2018	Chr08_55814751	1-dom-ref	6.14	8	55814751	6.39	T	A	4.19517	0.0120738
CGA_BLUE	Chr09_40106759	1-dom-ref	6.14	9	40106759	6.46	T	C	7.56719	0.000478749
Cyn_galc_2018	Chr09_13012826	1-dom-alt	4.32	9	13012826	6.26	A	G	2.54054	0.0517802
Peo_galc_2019	Chr09_42625689	additive	6.14	9	42625689	6.16	C	T	16.5886	3.87e-07
Peo_gluc_BLUE	Chr09_40680770	1-dom-alt	4.32	9	40680770	5.68	G	T	4.37072	0.00848982
Acyl_P_2017	Chr10_33917804	additive	6.14	10	33917804	7.06	T	A	2.98701	0.0438173
CGA_2017	Chr10_2418861	1-dom-alt	4.32	10	2418861	5.64	G	A	5.69744	0.0050521
CGA_2017	Chr10_34846760	1-dom-ref	6.14	10	34846760	7.68	G	A	4.30356	0.0151879
CGA_2017	Chr10_34846760	additive	6.14	10	34846760	9.01	G	A	17.9593	2.6e-07
Mv_ac_galc_2019	Chr10_33917952	1-dom-ref	6.14	10	33917952	7.91	G	A	0.0562265	0.777482
CGA_2017	Chr11_31556339	1-dom-ref	6.14	11	31556339	6.37	A	G	3.92651	0.0205142
Cyn_arab_2018	Chr11_35596736	1-dom-alt	4.32	11	35596736	4.35	A	C	15.3592	7.38e-07
Cyn_arab_2018	Chr11_42974341	1-dom-alt	4.32	11	42974341	7.06	A	G	2.28607	0.0652151
Cyn_galc_2018	Chr11_34181181	1-dom-alt	4.32	11	34181181	5.96	C	T	2.08109	0.078703
Cyn_galc_2018	Chr11_42974341	1-dom-alt	4.32	11	42974341	30.55	A	G	30.8985	1.69e-13
Mv_ac_gluc_2018	Chr11_22243877	1-dom-ref	6.14	11	22243877	6.3	C	A	12.2	1.22e-05
Mv_ac_gluc_2018	Chr11_22243877	additive	6.14	11	22243877	6.3	C	A	15.7941	4.98e-07
Peo_ac_gluc_2019	Chr11_32949165	1-dom-ref	6.14	11	32949165	7.48	T	C	4.77e-13	0.999999
Peo_ac_gluc_2019	Chr11_32949165	additive	6.14	11	32949165	7.48	T	C	3.22e-13	0.999999
Peo_ac_gluc_2019	Chr11_34220303	1-dom-ref	6.14	11	34220303	7.48	A	G	4.77e-13	0.999999
Peo_ac_gluc_2019	Chr11_34220303	additive	6.14	11	34220303	7.48	A	G	3.22e-13	0.999999
Peo_ac_gluc_2019	Chr11_36532407	1-dom-ref	6.14	11	36532407	6.28	G	A	2.73356	0.0472714
Peo_ac_gluc_2019	Chr11_36532407	additive	6.14	11	36532407	6.28	G	A	1.82068	0.106246
Peo_gluc_BLUE	Chr11_35108419	additive	6.14	11	35108419	6.23	A	G	8.46102	0.000214133
Arab_P_2017	Chr12_4040266	additive	6.14	12	4040266	6.33	G	A	7.62312	0.00121543
Arab_P_2018	Chr12_49482819	1-dom-alt	4.32	12	49482819	4.43	C	T	8.78015	0.000249346
Peo_ac_gluc_2019	Chr12_6101538	additive	6.14	12	6101538	6.58	T	C	23.6661	5.92e-10
Peo_gluc_BLUE	Chr12_49121904	1-dom-alt	4.32	12	49121904	4.64	T	C	2.48002	0.0485021
TotalACN_2018	Chr12_40004452	additive	6.14	12	40004452	6.2	A	G	0.130221	0.66163
*p-value for individual SNPs significance (R2) tested as a multiple QTL model using backward elimination.

## Sheet: Table S3
Table S3. Differential Gene expression analysis within the VaccDscaff14 region spanning 5.02 to 7.23 Mb.
Gene ID	LA	HA	padj	log2FoldChange	pvalue	Functional Annotation- swissprot
VaccDscaff14-snap-gene-50.35	371	204	0.00256524	-1.13968	0.000981535	sp|Q9C5C4|ARGE_ARATH Acetylornithine deacetylase OS=Arabidopsis thaliana OX=3702 GN=At4g17830 PE=2 SV=1
VaccDscaff14-snap-gene-50.39	1706	1146	0.0337995	-0.723427	0.0178737	sp|Q9C5C4|ARGE_ARATH Acetylornithine deacetylase OS=Arabidopsis thaliana OX=3702 GN=At4g17830 PE=2 SV=1
VaccDscaff14-snap-gene-50.40	304	273	0.787415	-0.119182	0.727133	sp|Q9FQ20|SCC12_ARATH Sister chromatid cohesion 1 protein 2 OS=Arabidopsis thaliana OX=3702 GN=SYN2 PE=2 SV=2
VaccDscaff14-processed-gene-50.22	789	463	0.00410112	-1.00461	0.00165538	sp|Q9LFE0|DOT2_ARATH SART-1 family protein DOT2 OS=Arabidopsis thaliana OX=3702 GN=DOT2 PE=1 SV=1
VaccDscaff14-snap-gene-51.36	1162	3994	1.54934e-16	2.67423	7.69901e-18	sp|Q93ZB1|LOL1_ARATH Protein LOL1 OS=Arabidopsis thaliana OX=3702 GN=LOL1 PE=2 SV=1
VaccDscaff14-augustus-gene-51.27	236	430	0.000229153	1.35281	6.84982e-05	sp|P25858|G3PC1_ARATH Glyceraldehyde-3-phosphate dehydrogenase GAPC1, cytosolic OS=Arabidopsis thaliana OX=3702 GN=GAPC1 PE=1 SV=2
VaccDscaff14-augustus-gene-51.30	244	455	0.000121699	1.40106	3.4336e-05	-
VaccDscaff14-augustus-gene-51.31	748	1033	0.0249538	0.776425	0.012661	sp|O82162|EYA_ARATH Eyes absent homolog OS=Arabidopsis thaliana OX=3702 GN=EYA PE=1 SV=2
VaccDscaff14-augustus-gene-51.28	3326	1478	1.06218e-06	-1.58344	1.99389e-07	sp|Q8RX22|MIP1_ARATH MND1-interacting protein 1 OS=Arabidopsis thaliana OX=3702 GN=MIP1 PE=1 SV=1
VaccDscaff14-augustus-gene-52.21	397	561	0.0223658	0.824116	0.0111859	sp|O49697|NAC71_ARATH NAC domain-containing protein 71 OS=Arabidopsis thaliana OX=3702 GN=NAC071 PE=2 SV=1
VaccDscaff14-snap-gene-52.27	859	462	0.000609198	-1.18601	0.000201064	sp|O82302|P2C29_ARATH Protein phosphatase 2C 29 OS=Arabidopsis thaliana OX=3702 GN=PLL1 PE=1 SV=2
VaccDscaff14-augustus-gene-53.19	1315	1110	0.505028	-0.248088	0.418072	sp|Q9FUR2|IP5P2_ARATH Type I inositol polyphosphate 5-phosphatase 2 OS=Arabidopsis thaliana OX=3702 GN=IP5P2 PE=1 SV=2
VaccDscaff14-augustus-gene-53.20	1860	2117	0.290312	0.373984	0.215348	sp|Q9C5W7|TOM2A_ARATH Tobamovirus multiplication protein 2A OS=Arabidopsis thaliana OX=3702 GN=TOM2A PE=1 SV=1
VaccDscaff14-snap-gene-53.21	539	180	2.45475e-09	-2.17722	3.00594e-10	-
VaccDscaff14-augustus-gene-54.28	222	131	0.016047	-0.992517	0.0076784	sp|O64732|U87A1_ARATH UDP-glycosyltransferase 87A1 OS=Arabidopsis thaliana OX=3702 GN=UGT87A1 PE=2 SV=1
VaccDscaff14-augustus-gene-54.29	3370	2039	0.00437782	-0.941115	0.00178054	sp|Q6LA43|APRR2_ARATH Two-component response regulator-like APRR2 OS=Arabidopsis thaliana OX=3702 GN=APRR2 PE=2 SV=2
VaccDscaff14-augustus-gene-54.30	1141	567	6.71413e-05	-1.35066	1.78977e-05	sp|Q94EJ6|PMTE_ARATH Probable methyltransferase PMT14 OS=Arabidopsis thaliana OX=3702 GN=At4g18030 PE=2 SV=1
VaccDscaff14-snap-gene-54.32	479	487	0.735971	0.139069	0.667106	sp|Q9AST6|VSP55_ARATH Vacuolar protein sorting-associated protein 55 homolog OS=Arabidopsis thaliana OX=3702 GN=At1g32410 PE=2 SV=1
VaccDscaff14-augustus-gene-54.26	843	856	0.730717	0.136462	0.66099	sp|P57750|AGM1_ARATH Phosphoacetylglucosamine mutase OS=Arabidopsis thaliana OX=3702 GN=DRT101 PE=1 SV=1
VaccDscaff14-processed-gene-54.5	665	758	0.307645	0.377007	0.230653	-
VaccDscaff14-snap-gene-55.21	1013	683	0.0404163	-0.715689	0.0219341	sp|Q9ZVJ5|SGGP_ARATH Haloacid dehalogenase-like hydrolase domain-containing protein Sgpp OS=Arabidopsis thaliana OX=3702 GN=SGPP PE=1 SV=2
VaccDscaff14-snap-gene-55.26 (BAHD-AT1)	377	857	1.32199e-07	1.81342	2.12451e-08	sp|Q9SPU3|BEATL_CLABR Acetyl-CoA-benzylalcohol acetyltransferase OS=Clarkia breweri OX=36903 GN=BEAT PE=1 SV=1
VaccDscaff14-snap-gene-55.23	1316	437	8.16567e-11	-2.18953	8.05156e-12	sp|O64988|BEATH_CLABR Acetyl-CoA-benzylalcohol acetyltransferase OS=Clarkia breweri OX=36903 GN=BEAT PE=1 SV=1
VaccDscaff14-processed-gene-56.13	586	102	2.27361e-20	-3.5323	7.94694e-22	sp|Q9ZVJ5|SGGP_ARATH Haloacid dehalogenase-like hydrolase domain-containing protein Sgpp OS=Arabidopsis thaliana OX=3702 GN=SGPP PE=1 SV=2
VaccDscaff14-augustus-gene-57.19 BAHD-AT4)	151	188	0.190896	0.56037	0.131582	sp|Q9SPU3|BEATL_CLABR Acetyl-CoA-benzylalcohol acetyltransferase OS=Clarkia breweri OX=36903 GN=BEAT PE=1 SV=1
VaccDscaff14-processed-gene-57.3	250	0	5.94925e-42	-15.7697	4.38947e-44	-
VaccDscaff14-snap-gene-58.26	2054	989	1.72989e-05	-1.41641	4.08283e-06	sp|Q9ZVJ5|SGGP_ARATH Haloacid dehalogenase-like hydrolase domain-containing protein Sgpp OS=Arabidopsis thaliana OX=3702 GN=SGPP PE=1 SV=2
VaccDscaff14-augustus-gene-58.25	214	52	1.93795e-10	-2.83632	2.01201e-11	sp|Q9FNX5|DRP1E_ARATH Phragmoplastin DRP1E OS=Arabidopsis thaliana OX=3702 GN=DRP1E PE=1 SV=1
VaccDscaff14-processed-gene-58.12	513	316	0.0132922	-0.903581	0.00620615	sp|Q9FJR9|NMAT2_ARATH Nuclear intron maturase 2, mitochondrial OS=Arabidopsis thaliana OX=3702 GN=NMAT2 PE=1 SV=1
VaccDscaff14-snap-gene-59.11	3507	1512	3.7322e-07	-1.64639	6.44643e-08	sp|Q9FJR0|RENT1_ARATH Regulator of nonsense transcripts 1 homolog OS=Arabidopsis thaliana OX=3702 GN=UPF1 PE=1 SV=2
VaccDscaff14-snap-gene-60.23	305	173	0.00576796	-1.07496	0.00242763	-
VaccDscaff14-augustus-gene-60.22	1950	389	6.02174e-22	-3.25003	1.83451e-23	sp|O81851|BOI_ARATH E3 ubiquitin-protein ligase BOI OS=Arabidopsis thaliana OX=3702 GN=BOI PE=1 SV=1
VaccDscaff14-augustus-gene-61.11	4115	2476	0.00377238	-0.952656	0.00150851	sp|Q9FGQ9|FLZ1_ARATH FCS-Like Zinc finger 1 OS=Arabidopsis thaliana OX=3702 GN=FLZ1 PE=1 SV=1
VaccDscaff14-snap-gene-62.27	4549	2425	0.00020966	-1.20466	6.21545e-05	-
VaccDscaff14-snap-gene-62.29	1717	257	1.3639e-28	-3.84759	2.56216e-30	sp|Q9ZTZ7|KEA1_ARATH K(+) efflux antiporter 1, chloroplastic OS=Arabidopsis thaliana OX=3702 GN=KEA1 PE=1 SV=2
VaccDscaff14-snap-gene-62.30	5002	3371	0.0313206	-0.716715	0.0164025	-
VaccDscaff14-augustus-gene-62.26	571	216	1.00768e-07	-1.91798	1.58855e-08	sp|Q941Q3|C3H37_ARATH Zinc finger CCCH domain-containing protein 37 OS=Arabidopsis thaliana OX=3702 GN=HUA1 PE=1 SV=1
VaccDscaff14-snap-gene-62.31	678	195	3.98735e-12	-2.48816	3.34121e-13	sp|Q9NVG8|TBC13_HUMAN TBC1 domain family member 13 OS=Homo sapiens OX=9606 GN=TBC1D13 PE=1 SV=3
VaccDscaff14-snap-gene-63.26	3157	2279	0.091593	-0.573631	0.0560797	sp|Q1PE10|FK102_ARATH F-box/kelch-repeat protein At4g39590 OS=Arabidopsis thaliana OX=3702 GN=At4g39590 PE=2 SV=1
VaccDscaff14-snap-gene-65.24	2699	590	2.32956e-20	-3.05979	8.15438e-22	sp|G0S3B8|VPS13_CHATD Intermembrane lipid transfer protein VPS13 OS=Chaetomium thermophilum (strain DSM 1495 / CBS 144.50 / IMI 039719) OX=759272 GN=VPS13 PE=1 SV=1
VaccDscaff14-augustus-gene-65.21	16271	7641	4.19923e-06	-1.46857	8.80153e-07	sp|G0S3B8|VPS13_CHATD Intermembrane lipid transfer protein VPS13 OS=Chaetomium thermophilum (strain DSM 1495 / CBS 144.50 / IMI 039719) OX=759272 GN=VPS13 PE=1 SV=1
VaccDscaff14-augustus-gene-65.22	2224	1811	0.366906	-0.322922	0.284533	sp|Q503V9|ENDUB_DANRE Uridylate-specific endoribonuclease B OS=Danio rerio OX=7955 GN=endoub PE=2 SV=1
VaccDscaff14-processed-gene-65.3	2949	405	1.50453e-32	-4.02705	2.11016e-34	sp|O23553|BAM3_ARATH Beta-amylase 3, chloroplastic OS=Arabidopsis thaliana OX=3702 GN=BAM3 PE=1 SV=3
VaccDscaff14-augustus-gene-66.28	1568	1606	0.686358	0.154458	0.610794	sp|Q9LTC0|PBL19_ARATH Probable serine/threonine-protein kinase PBL19 OS=Arabidopsis thaliana OX=3702 GN=PBL19 PE=1 SV=1
VaccDscaff14-snap-gene-66.35	948	1018	0.500201	0.252876	0.413158	sp|P0DKK2|RL372_ORYSJ 60S ribosomal protein L37a-2 OS=Oryza sativa subsp. japonica OX=39947 GN=Os05g0557000 PE=1 SV=1
VaccDscaff14-snap-gene-66.37	2425	1920	0.279205	-0.381361	0.205618	sp|O80507|CSK2E_ARATH Putative casein kinase II subunit beta-4 OS=Arabidopsis thaliana OX=3702 GN=CKB4 PE=1 SV=1
VaccDscaff14-snap-gene-66.39	994	626	0.0133526	-0.857631	0.00623798	sp|Q93YU5|SEC8_ARATH Exocyst complex component SEC8 OS=Arabidopsis thaliana OX=3702 GN=SEC8 PE=1 SV=1
VaccDscaff14-snap-gene-67.30	871	610	0.0726829	-0.636609	0.0429583	sp|Q9DBT3|CCD97_MOUSE Coiled-coil domain-containing protein 97 OS=Mus musculus OX=10090 GN=Ccdc97 PE=1 SV=1
VaccDscaff14-snap-gene-67.31	311	148	0.000210815	-1.4401	6.25327e-05	sp|B3H672|PP317_ARATH Pentatricopeptide repeat-containing protein At4g17616 OS=Arabidopsis thaliana OX=3702 GN=At4g17616 PE=2 SV=1
VaccDscaff14-augustus-gene-67.26	6679	4556	0.0376256	-0.691526	0.020181	sp|Q9LVI4|TIF6B_ARATH Protein TIFY 6B OS=Arabidopsis thaliana OX=3702 GN=TIFY6B PE=1 SV=1
VaccDscaff14-processed-gene-68.8	389	199	0.000583383	-1.28987	0.000191949	sp|P82874|TO203_ARATH Mitochondrial import receptor subunit TOM20-3 OS=Arabidopsis thaliana OX=3702 GN=TOM20-3 PE=1 SV=1
VaccDscaff14-snap-gene-68.27	396	269	0.0652077	-0.699972	0.0379116	sp|Q9C6Z2|NUD25_ARATH Nudix hydrolase 25 OS=Arabidopsis thaliana OX=3702 GN=NUDT25 PE=1 SV=1
VaccDscaff14-augustus-gene-69.29	856	505	0.00431054	-0.993543	0.00175039	sp|Q9M9Q6|SCP50_ARATH Serine carboxypeptidase-like 50 OS=Arabidopsis thaliana OX=3702 GN=SCPL50 PE=2 SV=1
VaccDscaff14-snap-gene-69.36	1698	1016	0.00413265	-0.964222	0.00166923	sp|F4INA9|RECG_ARATH ATP-dependent DNA helicase homolog RECG, chloroplastic OS=Arabidopsis thaliana OX=3702 GN=RECG PE=3 SV=1
VaccDscaff14-processed-gene-69.7	7841	5701	0.097054	-0.558744	0.0599233	-
VaccDscaff14-processed-gene-70.26	214	308	0.0258333	0.862083	0.0131744	-
VaccDscaff14-augustus-gene-70.27	1042	1660	0.00130992	1.07377	0.000467719	-
VaccDscaff14-processed-gene-70.8	693	1554	7.3132e-08	1.78523	1.12678e-08	-
VaccDscaff14-snap-gene-72.28	1981	658	3.26648e-11	-2.1891	3.07534e-12	-
VaccDscaff14-snap-gene-72.30	1510	842	0.000937837	-1.11094	0.000323576	-
VaccDscaff14-augustus-gene-56.20 (BAHD-AT2)	59	70	1	NS	1	sp|O64988|BEATH_CLABR Acetyl-CoA-benzylalcohol acetyltransferase OS=Clarkia breweri OX=36903 GN=BEAT PE=1 SV=1
VaccDscaff14-snap-gene-57.22 (BAHD-AT3)	0	0	1	NS	1	sp|O64988|BEATH_CLABR Acetyl-CoA-benzylalcohol acetyltransferase OS=Clarkia breweri OX=36903 GN=BEAT PE=1 SV=1
VaccDscaff14-snap-gene-57.24 (BAHD-AT5)	5	0	1	NS	1	sp|O64988|BEATH_CLABR Acetyl-CoA-benzylalcohol acetyltransferase OS=Clarkia breweri OX=36903 GN=BEAT PE=1 SV=1

## Sheet: Table S4
Table S4. Tetraploid accessions used for GWAS studies
Accession	Name	Species	Genotyping_ID
PI 554885	Bluecrop	Vaccinium corymbosum	NCS_104605_P001_WA11
PI 554885	Bluecrop	Vaccinium corymbosum	NCS_104605_P001_WH05
PI554885	Bluecrop	Vaccinium corymbosum	NCS_104605_P002_WB02
PI554885	Bluecrop	Vaccinium corymbosum	NCS_104605_P002_WG07
PI554885	Bluecrop	Vaccinium corymbosum	NCS_104605_P003_WB03
PI554885	Bluecrop	Vaccinium corymbosum	NCS_104605_P003_WE02
PI 554846	Bluejay	Vaccinium corymbosum	NCS_104605_P002_WE03
PI 618166	Brigitta	Vaccinium hybr.	NCS_104605_P002_WF02
PI 618035	Darrow	Vaccinium corymbosum	NCS_104605_P002_WH11
PI 554892	Duke	Vaccinium corymbosum	NCS_104605_P002_WH10
PI 554893	Earliblue	Vaccinium corymbosum	NCS_104605_P001_WE12
PI 554866	Elizabeth	Vaccinium corymbosum	NCS_104605_P001_WG08
PI 554894	Elliott	Vaccinium corymbosum	NCS_104605_P001_WH09
PI 618147	Hardyblue	Vaccinium corymbosum	NCS_104605_P002_WG12
PI 618164	Legacy	Vaccinium hybr.	NCS_104605_P002_WF10
PI 555317	Misty	Vaccinium hybr.	NCS_104605_P001_WE08
PI 554942	Northblue	Vaccinium hybr.	NCS_104605_P002_WD04
PI 554843	Patriot	Vaccinium corymbosum	NCS_104605_P002_WC11
PI 618168	Reka	Vaccinium hybr.	NCS_104605_P002_WF12
PI 618023	Toro	Vaccinium corymbosum	NCS_104605_P002_WF08
PI 554850	Angola	Vaccinium corymbosum	NCS_104605_P002_WH01
PI 554865	Aron	Vaccinium corymbosum	NCS_104605_P001_WH08
PI 618260	Ascorba	Vaccinium hybr.	NCS_104605_P001_WE09
PI 554798	Atlantic	Vaccinium corymbosum	NCS_104605_P002_WE08
PI 554883	Berkeley	Vaccinium corymbosum	NCS_104605_P002_WB11
PI 618193	Biloxi	Vaccinium hybr.	NCS_104605_P001_WC09
PI 618033	Bladen	Vaccinium hybr.	NCS_104605_P002_WB07
PI 554869	Blue Ridge	Vaccinium hybr.	NCS_104605_P001_WF10
PI 554860	Bluechip	Vaccinium corymbosum	NCS_104605_P001_WH12
PI 554847	Bluehaven	Vaccinium corymbosum	NCS_104605_P002_WD03
PI 554799	Blueray	Vaccinium corymbosum	NCS_104605_P002_WG05
PI 554859	Bounty	Vaccinium corymbosum	NCS_104605_P001_WA10
PI 554665	Brunswick	Vaccinium angustifolium	NCS_104605_P002_WB04
PI 554800	Burlington	Vaccinium corymbosum	NCS_104605_P002_WB08
PI 554826	Cabot	Vaccinium corymbosum	NCS_104605_P002_WA06
PI 618065	Canada Blue x Early Blue	Vaccinium corymbosum	NCS_104605_P003_WB05
PI 618262	Caroline Blue	Vaccinium hybr.	NCS_104605_P001_WE11
PI 554842	Collins	Vaccinium corymbosum	NCS_104605_P001_WG12
PI 554801	Concord	Vaccinium corymbosum	NCS_104605_P002_WA08
PI 554761	Constablaei NC 83-21-2	Vaccinium corymbosum	NCS_104605_P002_WB09
PI 554782	Constablaei NC 86-28-03	Vaccinium corymbosum	NCS_104605_P001_WF03
PI 554737	Constablaei No. 1	Vaccinium corymbosum	NCS_104605_P001_WG07
PI 554738	Constablaei No. 2	Vaccinium corymbosum	NCS_104605_P001_WF07
PI 554740	Constablaei No. 4	Vaccinium corymbosum	NCS_104605_P001_WE07
PI 554741	Constablaei No. 5	Vaccinium corymbosum	NCS_104605_P001_WD07
PI 554744	Constablaei No. 8	Vaccinium corymbosum	NCS_104605_P001_WB07
PI 618235	Cooper	Vaccinium hybr.	NCS_104605_P002_WD02
PI 554829	Coville	Vaccinium corymbosum	NCS_104605_P002_WB05
PI 554852	Croatan	Vaccinium corymbosum	NCS_104605_P002_WG01
PI 554891	Dixi	Vaccinium corymbosum	NCS_104605_P001_WG09
PI 554858	Echota	Vaccinium corymbosum	NCS_104605_P001_WB10
PI 554803	Evelyn	Vaccinium corymbosum	NCS_104605_P002_WH07
PI 618067	F2 V. corymb x V. ulig R1P10	Vaccinium hybr.	NCS_104605_P001_WC08
PI 554957	Flordablue	Vaccinium hybr.	NCS_104605_P002_WD11
PI 638380	Fundy	Vaccinium angustifolium	NCS_104605_P002_WC08
PI 554838	Gem	Vaccinium corymbosum	NCS_104605_P002_WG11
PI 554873	Georgiagem	Vaccinium hybr.	NCS_104605_P002_WC05
PI 618259	Goldtraube 74	Vaccinium hybr.	NCS_104605_P002_WC12
PI 554804	Grover	Vaccinium corymbosum	NCS_104605_P002_WF07
PI 618233	Gulfcoast	Vaccinium hybr.	NCS_104605_P001_WD12
PI 554831	Harding	Vaccinium corymbosum	NCS_104605_P002_WH05
PI 554849	Harrison	Vaccinium corymbosum	NCS_104605_P001_WF12
PI 554805	Herbert	Vaccinium corymbosum	NCS_104605_P002_WD05
PI554807	Ivanhoe	Vaccinium corymbosum	NCS_104605_P001_WC03
PI 554897	Jersey	Vaccinium corymbosum	NCS_104605_P002_WA05
PI 618195	Jubilee	Vaccinium hybr.	NCS_104605_P002_WB12
PI 554810	June	Vaccinium corymbosum	NCS_104605_P001_WA12
PI 554811	Kathrine	Vaccinium corymbosum	NCS_104605_P002_WC07
PI 554836	Laniera	Vaccinium corymbosum	NCS_104605_P001_WB11
PI 554840	Lateblue	Vaccinium corymbosum	NCS_104605_P002_WF06
PI 618194	Magnolia	Vaccinium hybr.	NCS_104605_P003_WA01
PI 618167	Marimba	Vaccinium hybr.	NCS_104605_P003_WB04
PI 554832	Meader	Vaccinium corymbosum	NCS_104605_P002_WH04
PI 554863	Morrow	Vaccinium corymbosum	NCS_104605_P001_WD09
PI 554851	Murphy	Vaccinium corymbosum	NCS_104605_P002_WC02
Draper_A2:29:3-2	NA	Vaccinium corymbosum	NCS_104605_P004_WA03
Draper_A2:19:3-1	NA	Vaccinium corymbosum	NCS_104605_P004_WA04
Draper_A2:19:3-2	NA	Vaccinium corymbosum	NCS_104605_P004_WA05
Draper_A2:29:3-1	NA	Vaccinium corymbosum	NCS_104605_P004_WA06
Draper_Edger	NA	Vaccinium corymbosum	NCS_104605_P004_WA07
PI 554953	Northcountry	Vaccinium hybr.	NCS_104605_P002_WG04
PI 554952	Northland	Vaccinium hybr.	NCS_104605_P002_WH03
PI 554943	Northsky	Vaccinium hybr.	NCS_104605_P002_WC04
PI 554812	Olympia	Vaccinium corymbosum	NCS_104605_P002_WC03
PI 554944	O'Neal	Vaccinium hybr.	NCS_104605_P001_WH10
PI 554954	Ornablue	Vaccinium hybr.	NCS_104605_P001_WA09
PI 666656	Ozarkblue	Vaccinium corymbosum	NCS_104605_P002_WF11
PI 554878	Pacific Blue	Vaccinium corymbosum	NCS_104605_P002_WH08
PI 641328	Pamlico	Vaccinium hybr.	NCS_104605_P002_WA03
PI 618192	Pearl River	Vaccinium hybr.	NCS_104605_P002_WA12
PI 554814	Pemberton	Vaccinium corymbosum	NCS_104605_P002_WE05
PI 554815	Pioneer	Vaccinium corymbosum	NCS_104605_P002_WA07
PI 618163	Polaris	Vaccinium hybr.	NCS_104605_P001_WB09
PI 618261	Polen 38	Vaccinium hybr.	NCS_104605_P001_WF11
PI 554806	R-86 (Improved Stanley)	Vaccinium corymbosum	NCS_104605_P002_WE07
PI 554816	Rancocas	Vaccinium corymbosum	NCS_104605_P002_WH06
PI 554841	Razz	Vaccinium corymbosum	NCS_104605_P001_WD11
PI 554879	Reveille	Vaccinium hybr.	NCS_104605_P002_WA11
PI 554817	Rubel	Vaccinium corymbosum	NCS_104605_P002_WG06
PI 554818	Scammell	Vaccinium corymbosum	NCS_104605_P002_WE12
PI 618099	Sierra	Vaccinium corymbosum	NCS_104605_P001_WG10
PI 554845	Spartan	Vaccinium corymbosum	NCS_104605_P002_WG03
PI 554820	Stanley	Vaccinium corymbosum	NCS_104605_P002_WE06
PI 618181	Summit	Vaccinium hybr.	NCS_104605_P002_WF03
PI 618024	Sunrise	Vaccinium corymbosum	NCS_104605_P002_WD08
PI 555316	Sunshine Blue	Vaccinium hybr.	NCS_104605_P001_WH03
PI 555316	Sunshine Blue	Vaccinium hybr.	NCS_104605_P001_WH11
PI555316	Sunshine Blue	Vaccinium hybr.	NCS_104605_P002_WF05
PI 555316	Sunshine Blue	Vaccinium hybr.	NCS_104605_P002_WH09
PI555316	Sunshine Blue	Vaccinium hybr.	NCS_104605_P003_WC01
PI555316	Sunshine Blue	Vaccinium hybr.	NCS_104605_P003_WE01
PI 554955	Top Hat	Vaccinium hybr.	NCS_104605_P002_WF04
PI 618270	US 612	Vaccinium corymbosum	NCS_104605_P003_WA08
PI 638333	US 645	Vaccinium hybr.	NCS_104605_P003_WA09
PI 638334	US 673	Vaccinium hybr.	NCS_104605_P003_WA10
PI 638335	US 676	Vaccinium hybr.	NCS_104605_P003_WA11
PI 638328	US 693	Vaccinium hybr.	NCS_104605_P003_WA12
PI 638336	US 714	Vaccinium hybr.	NCS_104605_P003_WB01
PI 638329	US 720	Vaccinium hybr.	NCS_104605_P003_WA04
PI 638330	US 845	Vaccinium hybr.	NCS_104605_P003_WA05
PI 638331	US 847	Vaccinium hybr.	NCS_104605_P003_WA06
PI 638332	US 848	Vaccinium hybr.	NCS_104605_P003_WA07
PI 638337	US 851	Vaccinium hybr.	NCS_104605_P003_WB02
PI 296405	V. corymb DE5009	Vaccinium corymbosum	NCS_104605_P001_WH04
PI 267851	V. corymb DE591 Waldo Co.3	Vaccinium corymbosum	NCS_104605_P001_WE04
PI 267847	V. corymb DE599 Mt. Pisgah	Vaccinium corymbosum	NCS_104605_P001_WE02
PI 296395	V. corymb DE624 Mt. Pisgah	Vaccinium corymbosum	NCS_104605_P001_WC04
PI 296406	V. corymb DE6310 Porter Hill	Vaccinium corymbosum	NCS_104605_P001_WD04
PI 296409	V. corymb DE6314	Vaccinium corymbosum	NCS_104605_P001_WB04
PI 296396	V. corymb DE632 Farmington	Vaccinium corymbosum	NCS_104605_P001_WE06
PI 296397	V. corymb DE633 Farmington	Vaccinium corymbosum	NCS_104605_P001_WD06
PI 296399	V. corymb DE635 Farmington	Vaccinium corymbosum	NCS_104605_P001_WC06
PI 296400	V. corymb DE636 Farmington	Vaccinium corymbosum	NCS_104605_P001_WB06
PI 296402	V. corymb DE638 Porter Hill	Vaccinium corymbosum	NCS_104605_P001_WA06
PI 296403	V. corymb DE639 Porter Hill	Vaccinium corymbosum	NCS_104605_P001_WG05
PI 554791	V. corymb DE642	Vaccinium corymbosum	NCS_104605_P001_WE05
PI 554792	V. corymb DE643	Vaccinium corymbosum	NCS_104605_P001_WD05
PI 296412	V. corymb hybr DE6318	Vaccinium corymbosum	NCS_104605_P001_WA04
PI 554857	V. corymb NC 1146	Vaccinium corymbosum	NCS_104605_P001_WC10
PI 554856	V. corymb NC 1452	Vaccinium corymbosum	NCS_104605_P001_WD10
PI 554747	V. corymb NC 79-11-12	Vaccinium corymbosum	NCS_104605_P001_WA07
PI 554881	V. corymb NC 79-24	Vaccinium corymbosum	NCS_104605_P001_WB03
PI 554880	V. corymb NC 79-8-2	Vaccinium corymbosum	NCS_104605_P001_WG01
PI 554764	V. corymb NC 86-27-07	Vaccinium corymbosum	NCS_104605_P001_WB02
PI 554779	V. corymb NC 86-36-04	Vaccinium corymbosum	NCS_104605_P001_WC01
PI 554797	V. corymbosum DE5808 A	Vaccinium corymbosum	NCS_104605_P001_WG04
PI 267844	V. corymbosum DE596	Vaccinium corymbosum	NCS_104605_P001_WG06
PI 296408	V. corymbosum DE6313	Vaccinium corymbosum	NCS_104605_P001_WF09
PI 554790	V. corymbosum DE641 Maine	Vaccinium corymbosum	NCS_104605_P001_WF05
PI 554793	V. corymbosum DE644	Vaccinium corymbosum	NCS_104605_P001_WC05
PI 554794	V. corymbosum DE645 A	Vaccinium corymbosum	NCS_104605_P001_WB05
PI 554795	V. corymbosum DE645 B	Vaccinium corymbosum	NCS_104605_P001_WA05
PI 267848	V. corymbosum Mt. Pisgah	Vaccinium corymbosum	NCS_104605_P001_WF04
PI 554855	V. corymbosum NC 1409	Vaccinium corymbosum	NCS_104605_P001_WE10
PI 554861	V. corymbosum NC 1528	Vaccinium corymbosum	NCS_104605_P001_WH06
PI 554766	V. corymbosum NC 86-19-01	Vaccinium corymbosum	NCS_104605_P001_WE03
PI 554825	V. corymbosum USDA F-72	Vaccinium corymbosum	NCS_104605_P001_WF08
PI 613660	V. hybrid NC 95-24-1	Vaccinium hybr.	NCS_104605_P001_WC02
PI 618069	V. sp. Row 16 Plant 3	Vaccinium hybr.	NCS_104605_P001_WA08
PI 554821	Wareham	Vaccinium corymbosum	NCS_104605_P002_WD06
PI 554822	Washington	Vaccinium corymbosum	NCS_104605_P002_WC06
PI 554823	Weymouth	Vaccinium corymbosum	NCS_104605_P002_WB06
PI 614082	Wolcott	Vaccinium corymbosum	NCS_104605_P002_WD07

## Sheet: Table S5
Table S5. Primer sequence information for VIGS vector construction and for realtime PCR (qRT-PCR).
Primer sequence information for VIGS vector construction
Primer name	Sequence	Enzyme cut
VcBAHDAT1-pTRV2-F	TAAGGTTACCGAATTCAAACTCGAGCTTCTCCACC	EcoR1
VcBAHDAT1-pTRV2-R	AGACGCGTGAGCTCGGTACCGCTATCTTCGCCGCATCAAAC	Kpn1
VcBAHDAT4-pTRV2-F	TAAGGTTACCGAATTCCCGCGCGATATAGGGTTTTC	EcoR1
VcBAHDAT4-pTRV2-R	AGACGCGTGAGCTCGGTACCGATCTTCCCCTGAACCACC	Kpn1
Primer sequence information for qRT-PCR
Primer name	Sequence
qPCRVCBAHD-AT1-F	GTCCACCACGAAACGCAAC
qPCRVCBAHD-AT1-R	TGTGGTTGGAATTAACGTGCA
qPCRVCBAHD-AT4-F	TACTAATTGTGGCGCCGGAA
qPCRVCBAHD-AT4-R	TCAACACCCTGGTCACTACA
qPCRVCBAHD-AT2-F	TAGTAGGGTGGAGGTGGTGG
qPCRVCBAHD-AT2-R	TGTTCCGGTTCGAATGTGGT
qPCRVCBAHD-AT5-F	CCCATGCGATAACTGACGGA
qPCRVCBAHD-AT5-R	TTCTGCTATCTTCGCCGCAT
qPCRVCBAHD-AT3-F	GAGTGGAGGTGGTGGTATCG
qPCRVCBAHD-AT3-R	GGTGTTCTGTTCCGGTTCGA
qPCRVcACT7-F	TGGTCCATCCATTGTCCACAGGAA
qPCRVcACT7-R	TATGCCCTTCCAGTTGCAATCACC

## Sheet: Table S6
Table S6. Phenotypic data used for QTL analysis.
Accession	Rapid Genomics Sample Code	Acyl_P_2017	Acyl_P_2018	Acyl_P_2019	Arab_P_2017	Arab_P_2018	Arab_P_2019	Galc_P_2017	Galc_P_2018	Galc_P_2019	Gluc_P_2017	Gluc_P_2018	Gluc_P_2019	CGA_2017	CGA_2018	CGA_2019	Cyn_ac_gluc_2017	Cyn_ac_gluc_2018	Cyn_ac_gluc_2019	Cyn_arab_2017	Cyn_arab_2018	Cyn_arab_2019	Cyn_galc_2017	Cyn_galc_2018	Cyn_galc_2019	Cyn_gluc_2017	Cyn_gluc_2018	Cyn_gluc_2019	Dp_ac_gluc_2017	Dp_ac_gluc_2018	Dp_ac_gluc_2019	Dp_arab_2017	Dp_arab_2018	Dp_arab_2019	Dp_galc_2017	Dp_galc_2018	Dp_galc_2019	Dp_gluc_2017	Dp_gluc_2018	Dp_gluc_2019	Mv_ac_galc_2017	Mv_ac_galc_2018	Mv_ac_galc_2019	Mv_ac_gluc_2017	Mv_ac_gluc_2018	Mv_ac_gluc_2019	Mv_arab_2017	Mv_arab_2018	Mv_arab_2019
PI 554846	NCS_104605_P002_WE03	0	0	0	38.3	38.41	42.32	59.2663	59.31	49.6836	2.4295	2.28	7.994	50.94	149.72	28.66	0	0	0	57.99	56.74	467.72	77.71	76.27	54.14	0	0	0	0	0	0	273.9	287.37	293.71	221.03	272.83	405.26	0	0	0	0	0	0	0	0	0	233.92	212.35	491.93
PI 618166	NCS_104605_P002_WF02	0	0	0	37.33	38.78	42.25	59.2988	56.88	49.5103	3.3717	4.34	8.2412	309.03	310.92	313.34	0	0	0	72.4	102.01	740.37	96.74	128.1	104.85	0	0	0	0	0	0	342.23	560.61	450.59	331.82	566.91	755.82	28.06	44.68	12.07	0	0	0	0	0	0	188.22	254.67	408.16
PI 554798	NCS_104605_P002_WE08	0	0	0	36.58	38.46	40.67	58.6613	59.45	51.4075	4.7619	2.09	7.9182	455.7	523.68	532.82	0	0	0	99.09	96.12	1032.35	140.95	143.88	186.62	0	0	16.51	0	0	0	212.87	390.74	639.14	226.36	461.34	1318.52	29.2	0	27.65	0	0	0	0	0	0	99.78	138.8	384.61
PI 618193	NCS_104605_P001_WC09	0	0	0	34.89	33.68	31.61	39.3838	35.77	36.1684	25.7272	30.56	32.2181	208.26	637.84	618.5	0	0	0	81.23	88.37	529.66	87.66	97.55	93.42	37.92	49.75	63.45	0	0	0	216.28	441.95	434.93	154.95	368.01	600.87	77.39	294.74	287.6	0	0	0	0	0	0	62.28	113.74	271.02
PI 554842	NCS_104605_P001_WG12	0	0	0	31.35	33.65	32.05	38.2981	35.65	36.2783	30.3492	30.71	31.6748	300	432.57	314.73	0	0	0	85.09	105.79	328.49	94.91	113.33	86.77	47.45	59.72	56	0	0	0	297.23	427.9	329.95	218.08	348.15	431.45	205.93	306.54	208.11	0	0	0	0	0	0	164.4	136.88	184.03
PI 554737	NCS_104605_P001_WG07	0	0	0.145	28.1	31.01	29.98	52.1696	49.43	49.9056	19.7302	19.56	20.1131	381.36	843.98	482.1	0	0	13.97	282.7	355.33	1433.83	451.94	521.96	804.62	86.9	92.34	216.27	0	0	0	542.61	389.69	808.46	639.59	449.58	1553.52	265.72	164.4	306.56	0	0	0	0	0	0	229.59	150.97	646.54
PI 554741	NCS_104605_P001_WD07	0	0	0.9276	26.81	31.1	29.32	54.6438	51.8	52.0809	18.5431	17.1	18.6013	163.5	437.42	284.77	0	0	0	223.74	306.57	1099.68	336.35	471.54	638.47	63.71	83.83	136.78	0	0	24.23	390.81	528.82	593.98	464.05	671.17	1295.66	164.89	220.01	205.24	0	0	24.98	0	0	19.19	275.94	218.76	468.16
PI 554744	NCS_104605_P001_WB07	0	0	0.1837	35.42	39.29	32.37	56.7138	54.52	56.5474	7.867	6.19	11.0862	311.2	479.78	395.3	0	0	0	432.81	520.87	742.96	542.18	638.65	645.81	37.43	42.91	44.74	0	0	10.64	257.68	317.68	409.16	220.5	296.8	613.83	28.2	15.62	25.31	0	0	0	0	0	0	282.34	180.15	722.31
PI 618233	NCS_104605_P001_WD12	0	0	0.4489	35.32	38.13	39	62.2836	58.95	51.9517	2.3958	2.92	9.0482	393.71	453.76	319.32	0	0	0	80.49	101.48	940.13	111.42	150.51	239.46	0	0	20.75	0	0	12.92	238.8	202.99	510.56	211.18	193.69	819.45	0	0	17.87	0	0	6.46	0	0	7.92	353.44	231.67	920.89
PI 638334	NCS_104605_P003_WA10	0	0	0.2009	29.28	30.44	31.11	60.8592	59.36	55.8673	9.8645	10.2	13.024	722.24	1514.93	518.76	0	0	0	398.88	436.98	1137.62	773.42	842.38	899.31	64.65	76.29	117.46	0	0	16.16	360.17	589.15	466.37	434.2	796.41	995.81	77.52	106.68	69.23	0	0	0	0	0	0	249.58	435.41	898.91
PI 638335	NCS_104605_P003_WA11	0	0	0.1216	29.48	31.63	34.36	59.491	58.36	49.104	11.0264	10.01	16.5344	1189.34	1466.57	1408.88	0	0	0	270.51	404.5	1479.18	530.32	771.89	885.13	58.34	91.05	160.3	0	0	12.58	321.49	848.18	1122.63	449.11	1223.21	1667.34	91.3	212.89	220.23	0	0	0	0	0	0	117.74	353.12	953.86
PI 638337	NCS_104605_P003_WB02	0	0	0	36.19	37.12	36.85	59.2494	60.57	54.7722	4.5568	2.31	8.3815	395.62	376.63	304.9	0	0	0	240.45	181.31	647.74	352.8	282.98	355.09	19.97	0	20.63	0	0	0	353.64	394.52	434.55	365.42	461.14	760.03	43.28	0	17.36	0	0	0	0	0	0	150.64	192.98	257.7
PI 554747	NCS_104605_P001_WA07	0	0	0	19.25	20.2	21.84	69.5083	72.27	69.6002	11.2403	6.53	8.5562	263.55	592.62	28	0	0	0	157.39	245.62	729.27	344.52	609.95	818.04	28.95	38.46	40.77	0	0	0	77.68	86.64	144.02	130.01	186.68	549.32	62.42	0	0	0	0	0	0	0	0	98.9	86.51	335.83
PI 554855	NCS_104605_P001_WE10	0	0	0.1532	36.13	37.1	40.72	59.4846	57.53	49.9594	4.3819	5.37	9.3203	130.67	305.4	199.74	0	0	0	62.71	0	952.7	86.22	112.2	105.13	0	0	16.67	0	0	9.14	359.05	595.66	544.9	351.57	594.39	899.92	49.19	54.92	27.61	0	0	0	0	0	0	299.52	375.47	931.88
PI 554822	NCS_104605_P002_WC06	0.3451	0	0.1534	34.73	38.28	41.05	59.7473	60.19	49.7544	5.5263	1.53	9.2005	492.15	427.11	402.91	0	0	0	204.57	147.32	1024.96	316.28	218.41	211.92	24.56	0	15.64	13.52	0	8.64	685.2	658.9	657.05	775.73	773	1171.21	70.07	0	29.65	0	0	0	0	0	0	243.57	269.05	629.77
PI 554840	NCS_104605_P002_WF06	0.804	0	NA	29.8	32.71	NA	62.5199	64.42	NA	7.6818	2.87	NA	765.18	855.02	NA	0	0	NA	83.77	70.95	NA	145.05	119.68	NA	8.29	0	NA	0	0	NA	352.9	211.95	NA	429.83	266.4	NA	130.14	0	NA	22.35	0	NA	0	0	NA	232.64	197.83	NA
PI 554817	NCS_104605_P002_WG06	0.8314	0	0.1544	30.4	33.63	33.58	45.5446	40.79	39.009	24.0539	25.58	27.414	568.23	301.22	406.22	29.5	0	0	129.84	129.5	1022.18	186.27	164.76	208.43	65.63	62.94	108.03	0	0	11.03	929.37	666.75	959.24	917.63	636.83	1489.89	443.45	370.89	512.52	0	0	0	0	0	0	261.28	183	417.86
PI 554894	NCS_104605_P001_WH09	1.212	0	0	35.84	35.26	39.45	59.273	62.16	52.1823	4.891	2.59	8.3627	869.95	872.94	541.75	0	0	0	93.38	77.04	631.55	138.63	123.4	88.05	0	0	9.35	31.69	0	0	461.98	400.33	339.45	458.84	455.41	556.44	47.23	0	11.33	0	0	0	0	0	0	207.5	255.33	584.71
PI 554801	NCS_104605_P002_WA08	1.499	0	0.0832	32.34	35.73	38.52	60.9614	59.38	53.5681	6.6942	4.89	7.913	351.35	304.49	410.69	18.25	0	0	194.92	207.98	1202.79	340.79	360.55	395.05	31.11	0	26.86	24.54	0	5.18	703.73	593.1	742.44	851.44	732.63	1577.01	115.7	52.39	29.69	23.71	0	0	0	0	0	296.89	207.7	452.85
PI 554761	NCS_104605_P002_WB09	1.6717	0	0.5043	25.18	23.2	22.45	41.2382	39.03	42.0621	33.5805	37.77	35.4858	474.49	907.99	1011.06	0	0	0	236.96	136.44	677.85	348.05	219.49	450.72	158.89	107.38	280.26	0	0	15.59	293.36	193.41	390.86	322.12	249.9	784.59	239.22	240.46	464.38	27.81	0	15.63	0	0	0	95.69	78.48	321.28
PI 554782	NCS_104605_P001_WF03	1.7574	0	0.0466	38.32	40.84	36.22	44.8333	42.48	44.0841	16.844	16.67	19.6933	406.39	478.26	700.68	0	0	3.48	306.27	241.03	1009.97	342.17	259.43	470.82	61.29	57.57	122.14	41.04	0	0	616.2	456.65	983.8	449.05	353.47	1227.59	172.39	134.63	235.21	24.57	0	0	0	0	0	265.63	169.34	712.04
PI 618164	NCS_104605_P002_WF10	1.9065	0	0	30.58	38.14	38.36	62.2	59.84	54.3819	7.2162	2.02	7.2591	167.18	503.19	248.17	0	0	0	61.19	118.13	622.16	85.16	169.14	89.34	0	0	5.93	40.26	0	0	246.34	441.84	306.13	260.09	520.79	608.79	40.51	0	8.4	0	0	0	0	0	0	235.35	189.03	508.92
PI 618167	NCS_104605_P003_WB04	2.9939	0	0.5359	37.76	40.27	39.44	55.1381	56.9	51.1601	7.1042	2.83	9.4005	214.66	356.62	181.05	9.89	0	0	177.88	120.73	935.88	211.62	153.64	219.55	18.59	0	24.85	40.72	0	7.32	402.37	359.09	599.66	358.7	351.81	990.01	42.61	0	25.73	24.9	0	11.46	0	0	11.76	213.56	225.1	711.91
PI 666656	NCS_104605_P002_WF11	3.1479	0	0	39.22	39.98	43.24	53.8804	60.02	47.7096	6.9043	0	9.0508	422.74	494.7	548.74	0	0	0	127.67	97.22	483	163.4	136.12	93.65	0	0	4.71	39.87	0	0	384.8	246.44	330.78	341.57	277.17	485.67	42.18	0	3.81	28.01	0	0	0	0	0	185.04	175.35	473.35
PI 554883	NCS_104605_P002_WB11	NA	0	0	43	43.32	42.04	NA	56.68	49.4762	NA	0	8.4798	NA	128.06	142.18	NA	0	0	NA	109.32	824.26	NA	146.73	154.87	NA	0	12.88	NA	0	0	NA	617.9	589.34	NA	608.71	944.1	NA	0	17.77	NA	0	0	NA	0	0	NA	222.37	465.59
PI 554800	NCS_104605_P002_WB08	NA	0	0.0996	NA	35.41	42.31	NA	62.72	49.0706	NA	1.87	8.6207	NA	911.96	732.41	NA	0	0	NA	87.23	1306.21	NA	151.54	169.07	NA	0	16.16	NA	0	6.59	NA	458.93	875.42	NA	569.16	1523.49	NA	0	30.22	NA	0	0	NA	0	0	NA	252.1	617.18
PI 554829	NCS_104605_P002_WB05	NA	0	0.3901	NA	36.41	41.37	NA	60.35	49.9099	NA	3.23	8.7167	NA	575.41	410.27	NA	0	0	NA	55.81	587.15	NA	78.15	89.21	NA	0	8.35	NA	0	5.49	NA	203.03	373.22	NA	219.32	568.94	NA	0	10.34	NA	0	8.67	NA	0	0	NA	174.56	541.59
PI 638330	NCS_104605_P003_WA05	NA	0	0.3687	NA	33.79	35.32	NA	42.8	40.4716	NA	23.42	24.2051	NA	856.67	394.4	NA	0	0	NA	65.31	887.4	NA	81.85	124.15	NA	38.32	60.06	NA	0	13.39	NA	257.17	661.2	NA	240.01	1013.76	NA	124.04	280.22	NA	0	9.55	NA	0	0	NA	153.36	649.05
PI 618270	NCS_104605_P003_WA08	4.2631	0.51	0.5735	32.19	32.69	31.23	40.0186	38.31	42.0167	27.789	29	26.7526	734.34	1089	736.21	0	0	0	124.63	146.31	549.41	130.31	159.67	240.12	50.55	63.95	115.75	41.29	11.99	13.35	271.84	331.34	463.88	206.46	288.33	681.27	161.58	203.48	249.04	26.82	0	7.06	0	0	0	179.39	196.88	522.94
PI 554942	NCS_104605_P002_WD04	0	0.89	0.9058	33.91	33.73	32.84	42.1316	37.61	38.1417	23.9591	28.65	29.0228	178.97	720.53	189.72	0	21.1	5.68	115.76	142.9	411.95	124.12	158.56	135.34	47.11	66.52	70.05	0	0	11.7	289.59	360.85	326.05	196.42	289.85	402.51	142.69	217.38	159.5	0	0	0	0	0	12.77	253.24	173.52	354.89
PI 554811	NCS_104605_P002_WC07	8.8543	0.9	4.5956	33.7	38.43	30.05	37.0229	57.64	39.9728	29.2725	3.93	29.9792	964.58	532.24	990.72	27.7	9.25	18.92	196.48	219.76	455.06	211.56	292	303.36	66.13	0	134.3	76.86	9.74	74.03	452.63	578.91	667.03	305.78	651.98	801.61	251.03	35.89	341.56	62.04	8.7	49.16	51.73	0	65.06	169.43	228.01	232.46
PI 618099	NCS_104605_P001_WG10	0	0.91	0.5774	29.7	28.4	30.34	43.1296	38.83	37.0324	27.1706	32.76	32.6241	195.71	135.3	534.18	0	0	0	60.7	37.22	286.72	76.27	59.6	108.24	36.52	25.48	67.77	0	0	13.94	231.08	102.04	290.05	182.85	91.27	387.41	143.73	73.84	188.59	0	8.61	0	0	0	0	194.33	79.13	155.82
PI 555316	NCS_104605_P001_WH03	3.6321	0.98	1.3877	31.26	29.04	32.94	35.8478	43.75	39.4991	37.896	27.2	27.5565	613.12	1114.58	439.96	0	0	0	120.97	82.93	487.89	153.94	106.99	100.88	125.98	43.91	50.29	51.22	0	22.01	369.9	281.8	332.01	309.33	273.63	411.19	569.7	180.23	166.46	31.61	20.95	31.11	0	0	6.05	121.45	153.4	584.84
PI 555316	NCS_104605_P001_WH11	3.6321	0.98	1.3877	31.26	29.04	32.94	35.8478	43.75	39.4991	37.896	27.2	27.5565	613.12	1114.58	439.96	0	0	0	120.97	82.93	487.89	153.94	106.99	100.88	125.98	43.91	50.29	51.22	0	22.01	369.9	281.8	332.01	309.33	273.63	411.19	569.7	180.23	166.46	31.61	20.95	31.11	0	0	6.05	121.45	153.4	584.84
PI555316	NCS_104605_P002_WF05	3.6321	0.98	1.3877	31.26	29.04	32.94	35.8478	43.75	39.4991	37.896	27.2	27.5565	613.12	1114.58	439.96	0	0	0	120.97	82.93	487.89	153.94	106.99	100.88	125.98	43.91	50.29	51.22	0	22.01	369.9	281.8	332.01	309.33	273.63	411.19	569.7	180.23	166.46	31.61	20.95	31.11	0	0	6.05	121.45	153.4	584.84
PI 555316	NCS_104605_P002_WH09	3.6321	0.98	1.3877	31.26	29.04	32.94	35.8478	43.75	39.4991	37.896	27.2	27.5565	613.12	1114.58	439.96	0	0	0	120.97	82.93	487.89	153.94	106.99	100.88	125.98	43.91	50.29	51.22	0	22.01	369.9	281.8	332.01	309.33	273.63	411.19	569.7	180.23	166.46	31.61	20.95	31.11	0	0	6.05	121.45	153.4	584.84
PI555316	NCS_104605_P003_WC01	3.6321	0.98	1.3877	28.26	29.04	32.94	35.8478	43.75	39.4991	37.896	27.2	27.5565	613.12	1114.58	439.96	0	0	0	120.97	82.93	487.89	153.94	106.99	100.88	125.98	43.91	50.29	51.22	0	22.01	369.9	281.8	332.01	309.33	273.63	411.19	569.7	180.23	166.46	31.61	20.95	31.11	0	0	6.05	121.45	153.4	584.84
PI555316	NCS_104605_P003_WE01	3.6321	0.98	1.3877	28.26	29.04	32.94	35.8478	43.75	39.4991	37.896	27.2	27.5565	613.12	1114.58	439.96	0	0	0	120.97	82.93	487.89	153.94	106.99	100.88	125.98	43.91	50.29	51.22	0	22.01	369.9	281.8	332.01	309.33	273.63	411.19	569.7	180.23	166.46	31.61	20.95	31.11	0	0	6.05	121.45	153.4	584.84
PI 554740	NCS_104605_P001_WE07	0	0.99	0.0965	29.46	29.78	29.38	51.7585	50.92	51.4086	18.7769	19.3	19.2092	509.19	516.4	367.2	0	0	6	338.13	296.86	813.8	553.25	487.98	604.85	89.21	79.11	131.33	0	0	0	423.78	281.14	430.28	447.93	326.68	779.4	188.04	120.41	139.49	0	28.36	0	0	0	0	265.5	166.74	581.94
PI 554825	NCS_104605_P001_WF08	4.4018	1.6	0.3042	NA	29.56	30.24	59.4464	40.33	40.0869	5.2521	30.12	29.6727	224.84	517.41	332.51	0	0	11.58	69.03	125.28	488.54	94.56	159.36	151.26	0	63.82	72.64	32.61	0	0	360.72	413.99	438.1	367.81	445.82	722.07	30.27	364.52	308.98	61.24	40.26	0	0	0	0	177.8	96.36	224.48
PI 554738	NCS_104605_P001_WF07	0	1.63	0.1098	33.44	34.72	32.32	60.7155	58.96	57.6554	5.8439	6.32	10.0214	330.77	410.19	362.12	0	0	0	580.05	571.25	1360.79	912.86	860.1	939.96	53.17	57.44	84.33	0	0	9.52	600.59	500.03	690.95	636.2	577.15	1342.29	65.02	59.11	45.49	0	73.56	0	0	0	0	414.19	284.13	749.59
PI 554897	NCS_104605_P002_WA05	1.4671	1.83	1.6652	31.44	31.7	31.54	38.9546	35.21	34.9265	29.6088	33.09	33.5334	204.74	358.54	338.42	0	0	0	69.69	63.32	492.7	80.4	70.18	66.47	40.35	40.31	47.31	0	0	30.7	385.83	286.82	427.48	283.69	229.01	529.59	263.34	219.15	312.68	36.6	32.47	38.32	0	0	4.34	174.09	116.63	469.29
PI 554892	NCS_104605_P002_WH10	1.9936	2.46	0	31.88	35.3	39.1	63.6145	59.67	52.8755	4.507	5.03	8.02	275.08	423.77	380.68	0	0	0	136.9	158.85	879.02	202.81	219.63	208.73	0	0	12.27	42.29	48.52	0	452.88	590.33	483.85	518.4	656.93	900.41	45.17	32.03	13.63	25.29	42.47	0	0	0	0	287.99	354.59	504.65
PI 618035	NCS_104605_P002_WH11	NA	2.54	3.8533	NA	34.57	40.53	NA	61.58	50.4802	NA	3.86	8.99	NA	615.91	184.53	NA	0	3.84	NA	67.46	788.89	NA	99.34	78.57	NA	0	0	NA	11.19	22.27	NA	339.27	427.11	NA	425.91	732.74	NA	14.89	15.91	NA	44.66	140.1	NA	0	9.7	NA	225.89	634.25
PI 554766	NCS_104605_P001_WE03	NA	3.13	NA	NA	32.4	NA	NA	59.18	NA	NA	8.42	NA	NA	1066.44	NA	NA	0	NA	NA	335.43	NA	NA	508.62	NA	NA	38.25	NA	NA	0	NA	NA	193.2	NA	NA	214.16	NA	NA	34.77	NA	NA	73	NA	NA	0	NA	NA	137.44	NA
PI 554852	NCS_104605_P002_WG01	8.7014	3.16	2.7856	31.23	31.94	38.67	62.9177	60.6	49.2382	5.8557	7.46	12.0967	159.79	471.82	326.65	0	0	77.07	90.47	257.27	757.94	148.78	381.68	214.68	0	44.07	11.35	68.57	36.32	36.37	368.69	564.49	508.14	388.99	684.37	878.63	0	71.56	12.73	136.95	43.01	0	28.9	17.09	4.7	302.07	331.86	373.76
PI 554764	NCS_104605_P001_WB02	3.4493	3.28	0.4534	20.03	21.3	23.69	54.7604	55.7	55.4768	25.2098	23.01	20.8324	157.56	78.1	97.23	0	0	0	229.74	265.09	683.1	437.52	540.66	444.58	84.13	93.03	113.58	45.49	0	7.63	236.98	190.19	193.11	402.8	360.37	638.25	200.88	139.07	133.24	31.61	73.68	7.54	23.67	25.16	6.61	146.24	109.98	261.85
PI 554953	NCS_104605_P002_WG04	2.4514	3.31	1.0403	21.4	19.37	20.2	33.6756	30.59	33.2431	44.9266	50.03	46.5584	218.08	246.36	64.63	0	0	0	98.35	103.19	315.49	108.64	111.46	111.38	80.05	92.41	149.25	0	42.85	16.31	181.85	225.41	237.53	155.59	221.26	360.14	290.65	382.86	382.2	35.57	39.88	25.68	0	0	0	132.95	112.59	262.29
PI 554856	NCS_104605_P001_WD10	1.0569	3.41	3.5294	33.81	33.64	37.11	63.4895	66.36	53.9828	2.7045	0	8.9029	106.6	94.16	162.9	0	0	0	57.41	0	714.62	97.15	92.6	154.42	0	0	9.6	0	0	26.15	231.75	209.56	362.72	259.01	255.45	785.48	0	0	12.22	19.41	46.81	112.31	0	0	5.37	221.5	171.3	435.13
PI 554818	NCS_104605_P002_WE12	2.5128	3.93	NA	23.58	29.53	NA	52.8382	46.16	NA	23.5834	24.31	NA	241.98	254.38	NA	0	0	NA	79.22	87.56	NA	113.34	108.81	NA	44.17	43.08	NA	12.84	32.8	NA	387.65	299.1	NA	475.99	349.49	NA	263.87	145.49	NA	37.99	0	NA	30.02	14.77	NA	282.6	129.9	NA
PI 618194	NCS_104605_P003_WA01	4.4114	4.04	3.3631	29.69	32.06	33.54	43.7231	41.07	38.5879	26.5883	26.87	27.8746	148.1	326.63	327.83	0	0	2.89	62.34	92.39	279.34	70.63	102.98	73.56	33.74	43.87	30.96	48.48	48.97	14.77	209.24	334.63	234.38	150.79	280.54	309.25	129.11	197.94	111.54	36.35	43.31	19.96	0	0	29.82	186.97	177.45	191.32
PI 554838	NCS_104605_P002_WG11	NA	4.13	0.5918	NA	29.57	29.63	NA	42.14	41.4939	NA	28.28	28.8717	NA	675.15	578.12	NA	0	9.99	NA	362.27	1121.55	NA	508.75	530.21	NA	140.05	247.04	NA	29.21	20.39	NA	634.79	1055.28	NA	613.69	1598.95	NA	388.57	599.6	NA	58.68	0	NA	28.66	21.65	NA	191.24	512.88
PI 554863	NCS_104605_P001_WD09	5.0557	4.91	0.888	26.12	24.32	27.1	34.4183	35.39	33.9862	39.4641	40.29	38.9142	679.77	576.96	381.26	0	0	0	100.32	78.38	414.81	115.98	101.61	100.06	66.23	57.62	87.89	44.1	30.22	21.41	276.43	218.77	385.38	233.85	233.24	583.15	306.62	246.44	402.86	25.15	26.92	7.61	22.92	25.22	5.55	108.72	101.14	254.86
PI 554841	NCS_104605_P001_WD11	9.6279	5.12	4.278	33.89	37.37	39.25	58.5887	57.5	50.3607	7.5216	5.13	10.3852	368.3	825.03	328.53	0	0	0	71.46	68.19	631.25	112.97	110.55	91.14	0	0	0	56.02	30.51	33.76	285.6	319.62	375.17	308.55	375.08	714.53	0	0	11.07	69.11	52.31	103.41	23.95	0	5.68	125.45	121.51	304.34
PI 613660	NCS_104605_P001_WC02	NA	5.13	NA	NA	31.05	NA	NA	60.79	NA	NA	8.15	NA	NA	116.16	NA	NA	0	NA	NA	226.29	NA	NA	306.59	NA	NA	28.26	NA	NA	0	NA	NA	71.87	NA	NA	74.57	NA	NA	0	NA	NA	84.14	NA	NA	0	NA	NA	154.04	NA
PI 554866	NCS_104605_P001_WG08	0	5.17	3.7754	27.03	37.05	40.48	43.7791	58.03	49.9607	29.1919	4.92	9.5606	229.34	294.62	320.51	0	0	0	88.99	61.25	874.43	117.01	86.31	81.93	44.79	0	10.49	0	40.29	31.37	234.92	361.2	473.9	237.69	421.48	905.93	190.96	0	19.83	0	56.06	135.78	0	0	5.19	120.48	160.88	499.47
PI 554814	NCS_104605_P002_WE05	5.6972	5.19	0.1007	32.43	33.21	42.76	54.4692	62.27	42.823	13.0966	4.53	14.4199	300.79	116.4	492.02	0	0	0	74.86	75.01	1281.25	109.21	127.41	163.53	0	0	14.18	0	0	5.75	378.29	512.63	784.03	377.13	610.61	1507.23	144.19	48.17	28.28	0	160.85	0	146.44	0	0	225.67	269.75	376.17
PI 638329	NCS_104605_P003_WA04	5.4026	5.6	4.8681	31.67	28.83	31.03	57.7183	59.18	51.859	10.6072	11.99	17.1092	782.68	741.43	699.25	0	9.9	23.44	703.96	477.79	1471.16	926.41	815.72	953.51	89.78	75.31	175.18	114.74	49.66	92.57	761.53	479.76	1017.15	861.76	591.69	1621.92	116.52	85.88	120.72	191.02	145.73	302.83	54.79	43.92	75.44	354.34	350.68	964.85
PI 618024	NCS_104605_P002_WD08	6.1054	5.67	4.1015	32.27	34.2	37.38	62.715	60.56	52.9152	5.0172	5.24	9.7056	307.81	552.96	396.67	0	0	0	129.97	130.15	1084.93	207.06	218.1	299.14	0	0	15.34	47.34	62.81	53.1	351.62	446.34	707.16	400.65	569.26	1350.74	0	0	15.73	64.87	88.75	192.43	23.45	0	7.71	203.01	201.24	565.32
PI 554812	NCS_104605_P002_WC03	9.1127	6.15	5.5283	34.29	36.44	35	59.5019	57.93	51.0812	6.2067	5.63	13.9181	238.93	297.28	469.01	0	0	7.13	145.49	154.79	767.48	219.56	226.29	348.38	0	0	27.93	77.25	55.06	63.92	375.55	372.62	519.2	409.39	442.01	1019.91	0	0	32.98	118.05	80.17	127.16	9.64	0	37.72	198.2	164.08	251.42
PI 638336	NCS_104605_P003_WB01	4.2474	6.22	NA	28.45	27.02	NA	62.4528	61.81	NA	9.0975	11.17	NA	1565.42	1220.55	NA	0	0	NA	360.94	192.74	NA	810.74	457.25	NA	48.51	43.48	NA	127.03	90.4	NA	804.53	612.4	NA	1226.52	1143.45	NA	106.06	99.79	NA	108.85	68.47	NA	22.04	32.88	NA	249.45	178.18	NA
PI 554831	NCS_104605_P002_WH05	NA	6.35	5.6798	NA	38.98	36.1	NA	51.97	51.2565	NA	9.05	12.6414	NA	595.25	718.98	NA	0	0	NA	230.27	1131.52	NA	309.95	481.47	NA	0	35.23	NA	88.89	81.79	NA	622.02	751.3	NA	574.6	1273.39	NA	49.8	33.33	NA	111.3	262.98	NA	0	18.6	NA	210.38	574.63
PI554807	NCS_104605_P001_WC03	7.2922	6.56	4.9764	34.32	39.43	41.24	56.3695	54.81	48.368	9.312	5.76	10.3913	858.62	627.2	187.34	0	0	0	118.88	119.19	338.01	161.56	143.83	98.75	0	0	0	75.47	52.46	17.27	449.85	333.38	242	432.99	294.26	296.76	109.4	0	0	110.24	83.35	99.32	0	0	4.02	237.19	238.94	455.56
PI 618023	NCS_104605_P002_WF08	NA	6.98	3.3831	NA	37.3	40.85	NA	56.84	50.1115	NA	5.86	9.0358	NA	218.06	140.68	NA	0	0	NA	66.97	326.5	NA	94.73	62.67	NA	0	0	NA	45.75	10.51	NA	310.83	226.01	NA	287.19	323.05	NA	0	0	NA	81.62	63.61	NA	0	0.5	NA	199.07	348.56
PI 296405	NCS_104605_P001_WH04	6.1329	7.06	4.4328	32.22	33.57	36.61	59.5662	58.93	51.4337	8.2135	7.5	11.9536	277.51	394.46	307.76	0	0	6.5	235.44	278.55	1455.12	380.7	443.72	553.9	31.75	0	36.37	101.47	88.58	89.2	758.08	542.45	908.84	882.13	679.12	1644.63	65.09	0	38.59	143.91	89.83	229.75	29.95	31.39	22.52	324.56	163.92	510.07
PI 554816	NCS_104605_P002_WH06	6.4183	7.06	2.061	26.44	27.53	29.98	40.9273	38.53	38.7211	32.6338	33.94	31.2942	721.47	1039.27	623.09	49.98	59.26	20.12	134.56	136.52	727.61	172.2	179.95	216.72	59.49	70.97	110.13	66.23	84.15	50.08	410.87	544.49	612.6	378.56	583.62	984.51	365.27	406.83	384.4	24.54	0	0	48.08	55.45	45.99	207.15	179.84	350.21
PI 618195	NCS_104605_P002_WB12	NA	7.42	6.131	34	34.24	36.98	NA	60.01	50.3439	NA	5.75	12.6774	NA	421.95	319.16	NA	0	0	NA	105.87	679.74	NA	154.86	192.07	NA	0	14.92	NA	50.77	49.35	NA	311.17	402.74	NA	350.87	710.45	NA	0	16.21	NA	70.76	164.41	NA	0	18.9	NA	195.37	432.62
PI 554858	NCS_104605_P001_WB10	2.3125	7.51	3.7042	30.65	31.12	29.03	37.5177	36.17	36.262	31.8359	32.71	34.7124	262.63	396.04	323.48	0	0	17.16	99.58	141.64	457.47	96.83	131.91	135.59	45.81	59.68	86.76	19.78	76.96	68.15	253.06	377.36	446.53	166.85	280.24	559.97	178.33	258.73	316.55	14.8	67.03	30.5	9.82	45.36	40.31	136.22	144.94	319.35
PI 554810	NCS_104605_P001_WA12	9.2922	7.72	4.7329	25.85	26.85	26.37	32.5784	28.2	30.813	41.5718	44.95	42.8181	305.61	339.47	415.98	51.79	42.04	24.74	91	104	477.36	98.95	112.91	113.33	55.95	72.05	115.88	74.3	50.46	70.12	313.56	289.48	581.62	212.97	224.05	686.85	264.3	272.94	532.04	23.13	0	58.32	66.94	43.71	97.16	199.28	147.24	335.76
PI 554860	NCS_104605_P001_WH12	3.3547	7.92	0	35.64	32.51	40.73	60.007	61.96	52.1063	4.3514	5.53	7.1589	197.09	232.55	356.19	0	0	0	56.1	58.97	483.2	81.92	86.68	58.61	0	8.93	0	35	0	0	264.51	307.75	277.61	253.87	346.08	491.31	0	34.99	0	18.89	165.25	0	0	0	0	142.37	202.53	373.28
PI 554805	NCS_104605_P002_WD05	9.8639	8.2	6.5911	28.94	27.86	31.34	39.4537	40.27	35.7234	31.6031	31.87	32.9345	425.92	454.5	239.51	0	9.45	2.2	61.89	56.58	380.19	82.84	76.61	53.13	39.89	43.11	35.45	101.72	48.48	48.27	445.98	303.74	334.25	399.53	307.53	499.32	298.41	218.11	203.14	70.99	41.64	61.02	57.93	54.39	83.01	133.67	190.99	210.45
PI 554803	NCS_104605_P002_WH07	9.0483	8.3	6.6379	29.71	35.43	26.76	43.3714	39.61	44.4979	26.9159	24.95	28.7465	493.27	473.21	532.74	0	0	34.44	253.51	393.17	536.58	275.72	397.85	494.53	87.72	122.71	212.28	112.71	113.28	88.93	418.45	578.98	505.27	308.34	425.32	598.93	223.93	276.39	224.54	160.76	141.44	115.88	77.58	81.06	89.64	297.35	238.08	372.9
PI 618192	NCS_104605_P002_WA12	0	8.41	1.1264	35.78	30.2	32.16	58.7755	59.92	61.384	5.4423	9.88	6.4581	403.33	502.93	879.43	0	0	0	159.49	178.79	548.04	235.64	275.9	524.83	28.71	34.72	33.63	0	0	0	211.16	200.81	335.44	206.36	234.22	707.5	15.44	36.34	17.89	0	161.91	0	0	0	0	150.64	161.1	226.49
PI 554944	NCS_104605_P001_WH10	12.1764	8.53	6.4257	36.28	39.09	38.25	55.2871	53.01	47.5095	8.4334	7.9	14.2439	149.52	196.76	252.45	0	0	0	72.52	73.39	427.06	94.19	101.56	124.27	0	0	5.58	66.26	56.41	52.43	273.62	292.66	394.96	216.03	267.16	532.02	0	0	3.15	111.62	81.82	127.46	25.64	0	7.81	213.23	173.04	295.2
PI 555317	NCS_104605_P001_WE08	6.515	8.55	3.6493	31.14	32.12	32.94	42.2974	41.27	38.3316	26.5639	26.61	28.7312	474.81	701.66	600.63	0	0	0	58.61	53.45	364.23	71.77	55.25	53.84	31.64	0	25.04	46.56	60.21	38.7	290.8	254.33	278.83	227.13	191.96	379.4	128.79	130.3	150.62	38.62	54.19	36.23	32.92	44.71	40.56	177.12	194.13	399.32
PI 618147	NCS_104605_P002_WG12	5.205	8.61	3.1985	32.31	35.16	32.74	33.7067	29.3	32.9841	33.9835	35.54	34.2773	314.58	316.18	267.82	47.52	38.39	17.06	147.95	92.55	568.64	139.32	81.87	83.23	73.4	47.78	61.64	71.03	48.38	72.61	624.1	342.31	577.79	419.91	219.2	714.01	439.4	189.81	349.75	0	0	0	34.68	34.71	63.6	206.82	134.08	422.37
PI 554836	NCS_104605_P001_WB11	0	8.86	4.822	30.88	31.86	31.5	34.7946	28.93	32.1659	34.3265	39.21	36.3362	295.76	456.63	232.92	0	0	8.84	80.86	94.86	377.05	87.66	89.95	64.15	45.88	48.65	39.71	0	100	77.01	484.03	454.37	399.97	330.45	305.85	439.84	405.93	335.77	260.97	0	0	35.3	0	42.54	52.29	209.26	124.03	355.91
PI 554943	NCS_104605_P002_WC04	NA	9.05	0	NA	28.12	28.43	NA	42.83	39.0927	NA	29.06	32.4741	NA	394.86	382.19	NA	0	0	NA	117.89	219.15	NA	115.81	110.87	NA	61.45	84.07	NA	0	0	NA	184.07	195.28	NA	146.88	223.43	NA	125.63	114.52	NA	165.01	0	NA	0	0	NA	134.76	189.07
PI 554826	NCS_104605_P002_WA06	7.164	9.56	4.9865	36.58	37.44	38	57.7985	55.61	45.9996	5.6183	6.95	15.997	351.85	63.6	49.63	0	13.51	221.77	257.45	109.24	1381.31	341.97	146.79	423.89	19.4	0	25.08	79.95	55.47	132.64	541.72	283.32	1007.02	435.84	251.06	1418.26	0	0	22.1	154.5	113.51	0	10.19	0	34.05	459.25	214.51	836.85
PI 618235	NCS_104605_P002_WD02	9.7609	10.47	6.3901	32.95	36.41	39.57	61.441	56.2	48.6318	5.606	7.38	11.801	554.9	746.85	617.7	0	0	0	86.61	129.38	719.81	116.15	169.48	145.66	0	0	11.32	59.79	77.34	48.1	284.32	374.59	409.22	273.87	370.18	608.29	0	0	18.39	147.68	126.16	236.7	19.83	10.67	16.94	380.36	246.57	853.39
PI 638328	NCS_104605_P003_WA12	7.9892	10.69	6.8345	25.59	23.11	27.55	32.4184	32.44	38.738	41.9879	44.45	33.7081	185.54	278.61	190.04	75.23	0	0	175.58	159.06	1165.83	183.61	172.19	374.01	75.27	125.58	312.69	107.41	131.24	197.59	523.12	573.31	957.56	406.75	501.75	1360.65	606.74	737.12	1014.55	32.39	145.77	273.6	46.77	68.45	265.55	158.7	200.45	909.9
PI 554859	NCS_104605_P001_WA10	10.9599	10.7	7.6618	31.37	31.46	31.15	38.9624	40.74	40.8148	29.6651	27.8	28.0322	162.09	151.64	158.6	33.72	0	6.18	123.72	103.72	440.05	132.72	115.04	92.93	50.15	49.44	46.13	65.12	86.33	52.9	354.32	401.02	346.11	268.38	344.8	514.67	180.82	207.97	166.25	53.06	112.16	107.08	51.82	81.93	100.63	121.21	185.75	298.61
PI 641328	NCS_104605_P002_WA03	12.7458	10.89	9.9862	31.31	33.25	34.98	58.1023	56.1	50.1996	10.5871	10.65	14.8214	145.18	123.19	297.69	0	0	36.75	121.18	195.6	1081.65	180.51	285.68	263.19	0	32.93	22.03	136.08	112.76	148.35	508.54	505.76	762.87	508.23	506.9	1277.16	50.72	47.84	28.28	266.49	209.03	533.09	33.86	36.47	30.46	332.93	345.36	777.81
PI 554815	NCS_104605_P002_WA07	0	11.22	0	35.81	34.34	40.18	60.6847	36.14	51.0394	3.509	29.53	8.7806	321.44	772.46	220.48	0	38.55	0	168.6	217.69	1463.14	228.9	229.05	355.51	0	76.23	31.55	0	98.48	0	442.17	549.89	837.46	455.97	390.6	1553.53	42.15	274.88	22.3	0	73.81	0	0	70.98	0	301.72	212.8	942.87
PI 554821	NCS_104605_P002_WD06	9.2576	11.83	5.5876	26.46	28.56	28.61	40.2487	37.74	39.6194	33.2879	33.7	31.772	559.56	544.78	440.29	0	11.97	21.82	132.96	104.2	383.29	184.81	142.66	128.64	65.01	54.76	62.63	123.88	82.22	41.42	428.44	293.74	279.95	399.9	282.56	451.91	341.69	199.43	185.6	61.1	47.89	24.93	74.13	64.55	92.06	168.31	127.85	259.54
PI 296412	NCS_104605_P001_WA04	13.3663	11.91	11.3613	37.54	40.08	34.41	49.7312	46.35	47.4105	12.7284	13.57	18.1835	240.47	277.75	265.65	0	0	102.75	216.68	291.64	1110.29	276.66	343.62	549.36	9.52	33.25	36.79	154.04	152.05	228.17	559.86	776.23	1179.37	437.31	593.55	1492.47	73.98	50.85	33.3	198.58	189.18	654.56	38.57	34.91	63.8	320.73	325.99	887.92
PI 618163	NCS_104605_P001_WB09	10.5567	12.08	9.4766	28.83	31.98	28.04	40.8916	35.27	36.9067	30.2787	32.75	35.0556	61.65	106.46	182.18	0	14.53	45.83	110.05	125.8	882.11	120.25	135.21	278.25	47.38	56.46	158.48	79.46	74.6	178.44	402.01	390.33	890.68	287.55	297.84	1181.15	227.52	204.38	511.14	109.85	70.51	213.98	107.32	87.69	329.77	271.08	154.89	499.5
PI 554865	NCS_104605_P001_WH08	0	12.2	2.7715	30.56	28.41	28.67	47.5042	45.12	44.8679	21.9391	26.47	26.4622	207.9	215.97	196.33	0	0	21.03	158.17	177.08	536.17	172.11	188.23	270.82	44.65	54.96	90.82	0	37.21	38.49	214.72	230.56	365.35	140.38	166.17	442.41	87	100	136.08	0	160.65	28.94	0	60.24	52.95	275.37	190.97	561.29
PI 267847	NCS_104605_P001_WE02	11.0669	12.33	NA	30.59	28.35	NA	34.7726	30.92	NA	34.6392	40.73	NA	135.2	330.06	NA	46.95	0	NA	171.23	224.95	NA	189.17	220.57	NA	108.18	140.43	NA	56.05	78.31	NA	247.97	389.26	NA	169.62	256.37	NA	16.47	342.55	NA	41.56	128.64	NA	33.11	106.56	NA	94.68	252.91	NA
PI 618168	NCS_104605_P002_WF12	10.6896	12.66	8.8143	32.46	32.54	34.81	40.2772	38.39	37.1663	27.2617	29.07	28.0282	328.63	310.08	416.15	0	31.24	5.59	71.05	77.37	242.73	75.7	80.34	56.65	33.06	38.23	24.68	47.41	51.81	42.8	199.5	254.85	236.02	132.01	183.77	268.26	97.56	114.46	92.72	43.25	53.89	69.19	40.57	57.51	83.58	123.49	179.79	315.58
PI 554845	NCS_104605_P002_WG03	12.7226	12.76	8.8672	27.17	28.33	29.16	36.1317	29.66	31.325	36.6973	42.01	39.5156	94.16	195.11	254.93	23.51	0	15.13	47.4	60.39	320.87	56.38	65.6	67.1	33.01	42.66	50.39	57.19	94.39	110.51	210.17	331.55	433.26	149.33	264.88	546.23	157.17	277.96	319.93	46.99	28.45	48.1	61.34	80.62	102.26	136.31	130.58	153.48
PI 554861	NCS_104605_P001_WH06	10.2505	12.81	6.5874	33.4	34.7	41.38	58.9232	56.41	44.7336	7.6731	8.89	13.8886	232.39	185.04	233.91	0	0	0	45.1	34.25	992.02	65.67	68.25	94.12	0	0	0	72.34	76.09	103.56	335.22	445.16	818.94	324.67	421.32	1232.6	21.87	35.49	21.17	122.29	208.53	249.8	26.19	21.49	12.03	259.35	277.09	512.44
PI 618181	NCS_104605_P002_WF03	15.0693	13.01	9.169	30.42	28.89	36.68	41.5241	43.59	40.9361	28.0519	27.52	22.3865	107.88	397.62	229.67	0	0	1.61	35.37	0	297.18	49.38	45.72	55.19	0	0	12.97	48.26	53.6	41.52	121.43	151.86	223.74	97.05	127.28	323.56	64.73	72.7	57.39	43.22	55.16	89.24	40.04	48.95	93.5	81.8	133	382.59
PI 554795	NCS_104605_P001_WA05	11.6879	13.65	13.5189	NA	NA	28.31	55.1749	48.62	33.5705	8.4249	11.77	38.1214	1323.47	1020.8	355.93	0	0	21.64	255.13	154.96	447.15	358.93	199.24	92.12	0	0	65.17	180	162.27	161.76	770.06	651.95	371.48	608.36	475.27	466.56	45.19	0	311.71	368.21	220.04	170.31	17	21.92	234.85	526.58	312.17	413.8
PI 554878	NCS_104605_P002_WH08	13.6412	13.81	9.8373	30.34	28.54	33.55	40.1281	39.63	33.144	29.529	31.83	33.3022	449.79	580.12	352.42	0	0	45.38	50.48	50.89	309.41	62.83	59.72	35.42	30.09	32.46	16.14	111	104.63	86.85	298.76	287.72	301.39	221.51	252.98	367.27	134.98	163.9	130.65	89.17	75.63	0	66.99	66.42	102.79	132.81	156.11	290.69
PI 554823	NCS_104605_P002_WB06	6.101	14.27	2.3303	26.23	25.73	25.49	32.7227	30.26	32.6794	41.0477	44.02	41.8345	173.65	622.95	174.9	46.74	47.93	11.76	114.81	110.21	271.82	124.64	111.91	94.85	71.42	66.75	92.35	55.7	86.89	20.53	318.47	355.18	252.11	229.69	268.8	326.59	300.36	313.46	236.3	0	80.23	0	39.31	74.55	34.93	186.9	142.66	211.25
PI 618262	NCS_104605_P001_WE11	15.948	14.28	13.5189	26.82	24.07	28.31	32.8382	35.03	33.5705	40.3424	40.9	38.1214	378.8	693.54	355.93	68.17	53.37	21.64	118.63	89.83	447.15	137.17	112.91	92.12	58.42	55	65.17	190.03	141.27	161.76	443.13	344.84	371.48	331.86	323.42	466.56	389.39	338.99	311.71	79.36	63.08	170.31	93.23	89.99	234.85	139.17	167.44	413.8
PI 638331	NCS_104605_P003_WA06	12.5928	14.31	9.9661	32.4	33.93	35.56	57.9848	53.03	49.0704	9.6188	13.03	15.3725	638.07	470.21	333.57	0	37.37	0	162.24	93.81	849.11	230.42	136.12	201.99	0	0	14.84	179.76	136.6	132.73	800.3	474.02	677.72	836.07	521.23	1125.66	61.74	0	22.03	358.47	184.24	378.99	43.8	12.27	23.74	414.39	182.68	454.66
PI 267851	NCS_104605_P001_WE04	11.103	14.74	9.6947	37.89	38.68	33.09	49.9649	46.97	45.8627	12.1436	14.35	21.0442	1491.2	954.12	819.37	0	0	3.61	373.32	219.43	753.3	538.23	295.72	466.72	0	0	18.74	292.29	217.24	216.8	1306.35	728.06	937.85	1198.82	598.96	1272.72	68.43	0	20.23	297.33	227.18	322.36	23.32	10.53	13.31	288.27	226.21	311.23
PI 554804	NCS_104605_P002_WF07	15.0082	14.99	7.9287	NA	31.7	26.93	34.5128	31.87	32.199	33.945	36.43	40.8752	235.97	244.61	28	0	0	57.35	119.66	134.74	692.86	115.03	116.52	240.99	58.96	62.85	185.73	198.32	125.7	190.85	474.11	334.77	844.07	266.5	200.49	1027.48	263.66	252.78	855.99	176.39	129.32	114.45	0	87.64	188.89	253.94	136.95	350.03
PI 554792	NCS_104605_P001_WD05	NA	15.46	NA	NA	37.4	NA	NA	50.24	NA	NA	12.35	NA	NA	867.1	NA	NA	0	NA	NA	194.93	NA	NA	249.63	NA	NA	0	NA	NA	160.04	NA	NA	563.16	NA	NA	401.41	NA	NA	32.64	NA	NA	291.55	NA	NA	35.72	NA	NA	360.39	NA
PI 554849	NCS_104605_P001_WF12	18.6331	15.78	10.4866	26.27	28.01	31.87	45.9425	41.84	37.4906	27.7846	30.16	30.6438	123.18	124.75	112.72	0	0	5.7	12.19	31.94	249.64	46.06	60.43	54.38	0	0	21.03	58.33	75.47	50.98	110.86	223.02	203	86.26	213.83	258.82	84.4	114.77	87.72	87.01	74.35	73.74	68.59	74.55	99.26	170.62	151.06	245.29
PI 554954	NCS_104605_P001_WA09	16.2525	15.88	12.2395	23.52	22.02	23.64	36.3631	32.43	37.0692	40.114	45.55	39.2867	198.83	314.7	295.01	65.46	36.49	40.79	145.53	107.17	477.69	186.56	141.64	255.1	49.98	72.6	168.89	89.45	78.96	133.85	205.68	195.52	389.19	190.31	215.21	596.36	201.13	226.27	364.59	70.47	61.07	155.87	99.74	95.14	278.1	95.56	91.21	323.62
PI 554857	NCS_104605_P001_WC10	NA	15.94	7.0063	NA	29.04	31.68	NA	39.72	39.4412	NA	31.24	28.8782	NA	112.86	82.02	NA	0	9.11	NA	105.62	519.42	NA	114.78	135.74	NA	50.51	69.15	NA	62.53	64.72	NA	332.9	470.23	NA	292.11	658.28	NA	191.12	220.54	NA	138.89	103.18	NA	68.73	107.23	NA	122.59	295.6
PI 554820	NCS_104605_P002_WE06	13.8788	16.28	9.3811	30.11	30.14	31.99	41.2135	35.16	36.8928	28.6782	34.69	31.1216	302.59	538.41	497.11	29.5	48.62	22.57	79.22	79.68	487.53	98.66	92.46	118.36	40.3	40.52	53.46	122.24	110.27	106.58	461.31	366.53	473.74	369.94	301.83	620.86	171.82	184.17	216.56	101.98	58.61	107.89	90.59	74.23	143.73	206.47	116.49	336.99
PI 554891	NCS_104605_P001_WG09	23.4784	16.79	17.0133	22.15	27.33	23.65	27.5545	40.25	28.7527	50.2978	32.43	47.5959	378.44	685.73	266.53	98.84	51.27	0	89.69	75.38	355.06	90.67	92.06	98.1	62.57	38.77	116.22	172.89	56.43	206.74	235.63	160.02	332.57	156.48	154.63	362.72	267.32	87.56	359.46	83.27	35.5	152.62	133.89	56.48	345.96	121.03	111.71	382.48
PI 618261	NCS_104605_P001_WF11	13.3563	16.87	9.461	24.83	28.62	26.07	33.017	34.27	37.1934	42.1544	37.11	36.7375	614.72	749.98	529.46	67.6	0	36.15	161.83	138.23	389.45	176.7	144.96	206.35	136.7	67.17	126.43	97.03	110.1	69.96	325.65	272.08	349.48	230.91	205.58	408.1	423.58	177.18	210.63	79.17	94.11	96.05	125.63	137.06	206	194.55	159.05	385.72
PI 554873	NCS_104605_P002_WC05	11.3634	17.01	13.2939	29.37	32.54	32.46	41.2606	37	38.9179	29.3741	30.45	28.619	373.73	426.64	301.26	0	39.2	27.16	81.95	100.51	377.59	95.15	109.75	146.17	35.57	43.13	65.36	36.76	59.56	92	70.53	195.62	365.3	51.7	148.73	380.27	43.21	82.15	116.52	34.65	63.49	228.12	31.98	59.79	205.93	71.38	131.64	693.86
PI 554847	NCS_104605_P002_WD03	21.2944	17.02	12.8983	24.84	28.14	27.62	35.2646	28.02	30.4008	39.8931	43.85	41.9784	95.44	218.09	67.5	38.04	45.05	7.55	58.07	78.42	169.35	60.56	76.3	39.31	40.42	55.32	38.02	65.94	82.84	57.9	179.4	286.44	217.01	117.5	207.34	232.6	123.56	247.07	164.27	101.51	53.47	62.75	141.93	96.36	123.87	159.03	106.45	153.43
PI 554885	NCS_104605_P001_WA11	15.1129	17.04	8.9188	30.09	29.53	30.85	38.8527	32.88	34.1604	31.059	37.59	34.986	348.2	543.02	214.01	0	0	0	40.7	0	192.71	46.98	0	40.58	0	0	26.83	44.67	69.42	27.99	102.33	183.48	195.17	61.38	122.97	193.65	63.56	116.43	111.02	50.26	73.69	88.24	47.56	65.68	91.61	129.98	159.11	331.12
PI 554885	NCS_104605_P001_WH05	15.1129	17.04	8.9188	30.09	29.53	30.85	38.8527	32.88	34.1604	31.059	37.59	34.986	348.2	543.02	214.01	0	0	0	40.7	0	192.71	46.98	0	40.58	0	0	26.83	44.67	69.42	27.99	102.33	183.48	195.17	61.38	122.97	193.65	63.56	116.43	111.02	50.26	73.69	88.24	47.56	65.68	91.61	129.98	159.11	331.12
PI 554885	NCS_104605_P002_WB02	15.1129	17.04	8.9188	30.09	29.53	30.85	38.8527	32.88	34.1604	31.059	37.59	34.986	348.2	543.02	214.01	0	0	0	40.7	0	192.71	46.98	0	40.58	0	0	26.83	44.67	69.42	27.99	102.33	183.48	195.17	61.38	122.97	193.65	63.56	116.43	111.02	50.26	73.69	88.24	47.56	65.68	91.61	129.98	159.11	331.12
PI 554885	NCS_104605_P002_WG07	15.1129	17.04	8.9188	30.09	29.53	30.85	38.8527	32.88	34.1604	31.059	37.59	34.986	348.2	543.02	214.01	0	0	0	40.7	0	192.71	46.98	0	40.58	0	0	26.83	44.67	69.42	27.99	102.33	183.48	195.17	61.38	122.97	193.65	63.56	116.43	111.02	50.26	73.69	88.24	47.56	65.68	91.61	129.98	159.11	331.12
PI 554885	NCS_104605_P003_WB03	15.1129	17.04	8.9188	30.09	29.53	30.85	38.8527	32.88	34.1604	31.059	37.59	34.986	348.2	543.02	214.01	0	0	0	40.7	0	192.71	46.98	0	40.58	0	0	26.83	44.67	69.42	27.99	102.33	183.48	195.17	61.38	122.97	193.65	63.56	116.43	111.02	50.26	73.69	88.24	47.56	65.68	91.61	129.98	159.11	331.12
PI 554885	NCS_104605_P003_WE02	15.1129	17.04	8.9188	30.09	29.53	30.85	38.8527	32.88	34.1604	31.059	37.59	34.986	348.2	543.02	214.01	0	0	0	40.7	0	192.71	46.98	0	40.58	0	0	26.83	44.67	69.42	27.99	102.33	183.48	195.17	61.38	122.97	193.65	63.56	116.43	111.02	50.26	73.69	88.24	47.56	65.68	91.61	129.98	159.11	331.12
PI 296403	NCS_104605_P001_WG05	13.3112	17.42	9.5349	33.02	32.37	31.18	42.735	41.87	41.8033	24.2493	25.76	27.0119	353.62	315	234.9	0	0	34.05	222.35	174.04	756.08	307.8	239.17	429.13	65.35	62.87	106.45	237.27	264.61	213.43	927.84	855.41	969.59	739.84	713.06	1287.66	321.95	297.85	267.4	274.11	361.13	265.3	98.7	138.5	134.96	321.44	364.2	392.83
PI 638333	NCS_104605_P003_WA09	10.7353	17.83	8.1929	35.08	31.57	37.29	57.4884	58.03	49.3305	7.4312	10.4	13.3785	379.69	407.4	420.21	0	0	0	146.43	101.85	888.94	211.73	146.22	242.05	0	0	17.33	97.45	78.48	109.68	405.61	313.98	656.57	380.61	325.92	1042.46	27.1	32.12	17	180.55	269.19	351.54	0	41.82	26.24	281.35	244.24	673.23
PI 618033	NCS_104605_P002_WB07	16.7113	17.85	12.6255	33.59	33.27	29.6	50.4916	51.53	49.7819	15.9231	15.21	20.6222	804.64	995.46	780.98	0	0	0	239.1	224.71	522.97	322.53	341.09	428.73	19.09	0	19.64	188.65	261.63	164.07	467.07	673.12	513.71	381.25	618.78	706.94	91.8	14.86	14.06	282.92	386.03	373.42	33.25	40.15	22.62	231.94	344.52	351.45
PI 554851	NCS_104605_P002_WC02	NA	18.15	13.8192	NA	23.88	24.32	NA	26.24	28.1337	NA	49.88	47.5456	NA	327.07	225.08	NA	61.94	56.62	NA	151.75	362.92	NA	143.71	140.63	NA	103.96	151.63	NA	126.81	149.02	NA	375.7	442.1	NA	255.89	431.38	NA	432.74	414.93	NA	116.22	117.49	NA	126.18	356.97	NA	109.27	391.9
PI 554850	NCS_104605_P002_WH01	12.954	18.49	12.9082	27.18	26.16	24.43	25.784	24.41	27.3971	47.0399	49.43	48.1769	495.37	496.99	344.86	44.52	57.07	30.38	106.27	143.87	225.76	95.77	134.27	100.35	68.81	90.96	105.21	71.2	141.89	107.88	266.5	374.73	320.46	149.78	239.39	313.88	286.31	404.2	309.88	36.35	71.03	57.58	80.68	99.81	183.13	115.45	76.65	170.9
PI 618260	NCS_104605_P001_WE09	15.5134	18.6	NA	28.24	28.92	NA	38.7764	35.79	NA	32.9849	35.29	NA	485.16	339.84	NA	0	14.81	NA	74.08	29.59	NA	92.13	77.81	NA	38.37	0	NA	130.78	102.9	NA	363.42	279.9	NA	283.07	232.96	NA	231.11	155.39	NA	106.36	66.87	NA	80.53	72.36	NA	148.73	106.02	NA
PI 554806	NCS_104605_P002_WE07	15.2954	18.77	14.5576	26.64	30.12	29.74	33.5327	29.53	30.6354	39.8295	40.35	39.6218	177.16	203.6	191.18	47.85	63.76	49.77	61.19	91.09	513.97	67.7	86.28	108.78	41.39	48.61	80.23	85.75	129.51	281.41	230.97	341.83	608.27	166.95	247.76	720.36	208.64	237.41	406.74	60.49	71.75	170.81	81.65	105.48	258.86	164.64	177.15	432.26
PI 554869	NCS_104605_P001_WF10	20.1457	18.85	19.9838	22.98	25.88	24.29	32.2357	34.49	30.6848	44.7793	39.63	45.0262	430.52	438.6	284.83	88.82	0	58.97	108.25	85.65	290.49	117.73	82.22	88.1	60.58	51.87	81.74	108.19	71.28	167.82	210.31	124.63	275.12	157.14	96	311.6	197.33	107.44	237.18	97.82	108.03	169.96	150.84	108.82	409.39	157.28	115.23	434.05
PI 618065	NCS_104605_P003_WB05	17.8475	19.1	NA	30.38	30.34	NA	37.5993	34.78	NA	32.0224	34.88	NA	607.6	481.06	NA	0	0	NA	60.08	23.83	NA	65.73	69.19	NA	30.54	0	NA	78.92	122.62	NA	195.01	295.99	NA	115.13	194.79	NA	100.51	156.67	NA	87.21	109.11	NA	87.47	104.75	NA	176.46	192.84	NA
PI 554799	NCS_104605_P002_WG05	11.5736	19.12	13.9475	26.19	27.45	28.46	39.0485	37.36	36.337	34.7575	35.2	35.2029	377.33	319.45	114.43	0	0	10.53	70.64	71.23	216.94	85.88	84.72	47.81	35.1	14.27	31.51	52.42	109.1	64.48	173.82	243.54	178.88	131.72	222.02	221.12	239.19	157.39	106.77	69.36	103.63	112.79	38.48	117.85	154.35	128.77	166.14	302.34
PI 296409	NCS_104605_P001_WB04	NA	19.22	15.3364	NA	27.87	24.14	NA	27.06	32.4503	NA	45.07	43.4103	NA	645.76	556.7	NA	153.62	78.64	NA	263.65	501.13	NA	249.33	263.54	NA	136.8	231.67	NA	189.36	214.32	NA	487.2	610.45	NA	314.04	657.77	NA	400.74	522.03	NA	98.32	226.69	NA	171.87	428.95	NA	170.92	410.82
PI 296408	NCS_104605_P001_WF09	17.3674	19.76	11.4589	24.86	22.86	23.09	33.1882	30.94	37.0838	41.949	46.2	39.8214	514.54	598.05	633.4	105.37	144.26	64.87	237.62	209.79	566.18	294.27	261.96	358.55	112.52	115.88	205.94	250.82	247.53	203.84	578.04	490.35	548.19	503.99	474.1	890.49	560.36	506.85	522.43	126.86	129.28	147.57	153.87	190.37	236.31	139.98	148.08	211.1
PI 638332	NCS_104605_P003_WA07	21.5389	20.55	18.8523	25.76	28.27	26.8	34.6741	33.94	36.9264	39.5629	37.79	36.2697	1043.91	912.8	331.29	163.26	91.78	87.06	261.06	186.71	474.77	253.21	186.24	160.55	111.22	74.46	95.78	306.23	109.48	159.54	663.68	296.09	411.34	513.21	229.47	537.6	508.04	181.51	228.86	215.22	92.77	277.76	329.42	144.4	420.71	320.14	173.36	457.58
PI 618259	NCS_104605_P002_WC12	NA	20.82	18.7306	NA	26.62	21.12	NA	43.8	44.2846	NA	29.58	34.592	NA	178.47	255.97	NA	0	29.38	NA	100.79	436.35	NA	134.53	133.46	NA	0	57	NA	122.56	145.03	NA	223.68	297.76	NA	252.66	546.19	NA	122.28	168.08	NA	170.2	231.69	NA	92.02	179.91	NA	124.19	41.69
PI 618069	NCS_104605_P001_WA08	15.5627	21.09	19.7735	23.89	22.33	23.23	19.7019	16.71	21.9148	56.4077	60.96	54.8553	378.27	300.14	342.49	91	90.97	87.64	118.1	85.24	118.62	79.63	56.47	64.01	89.95	68.82	145.58	89.7	79.24	103.82	196.54	125.84	202.47	83.45	64.98	121.25	289.02	175.9	288.34	29.56	20.59	16.71	52.13	79.45	157.93	100.22	88.21	218.72
PI 296397	NCS_104605_P001_WD06	17.6167	21.39	15.3144	34.09	36.69	29.69	47.2989	44.2	44.2722	18.6069	19.11	26.0366	712.63	736.67	506.21	0	0	112.32	369.09	372.59	795.52	539.23	468.3	655.35	28.34	0	37.15	263.69	435.2	387.88	471.98	854.51	893.6	350.39	539.98	1010.32	0	15.48	30.37	244.37	570.38	693.41	13.9	44.91	46.51	138.07	457.05	715.2
PI 554893	NCS_104605_P001_WE12	NA	22.55	13.1015	NA	23.19	23.6	NA	32.32	33.461	NA	44.49	42.9403	NA	387.79	430.87	NA	48.13	58.52	NA	102.17	245.62	NA	112.05	147.62	NA	63.14	115.81	NA	110.31	80.03	NA	267.79	275.15	NA	214.95	320.98	NA	231.95	198.36	NA	160.06	50.66	NA	132.5	202.08	NA	147.4	184.03
PI 296395	NCS_104605_P001_WC04	0	22.56	15.6551	32.39	20.82	20.86	44.9339	19.87	24.3321	22.6775	59.32	54.8039	978.08	122.19	78.91	0	120.77	86.3	306.76	123.57	420.8	429.26	123.26	156.97	107.01	108.22	229.89	0	367.01	371.85	501.67	546.64	655.96	444.46	394.25	733.24	210.09	871.7	993.88	0	86.31	136.19	0	205.01	380.8	131.08	102.02	222.84
PI 554952	NCS_104605_P002_WH03	20.9504	22.82	16.8669	18.35	16.89	20.34	38.9778	32.71	31.4145	42.675	50.41	48.2479	331.82	929.21	611.64	12.92	19.12	39.91	52.94	0	666.84	71.34	86.17	120.11	40.77	52.57	108.64	105.99	191.61	428.78	185.45	295.36	601.08	196.82	370.48	1213.4	226.06	418.8	911.99	148.18	132.48	294.67	177.36	185.41	448.92	133.65	97.03	205.68
PI 554797	NCS_104605_P001_WG04	21.1025	23.03	16.4253	33.34	31.96	28.31	33.6518	33.49	35.4132	33.0043	34.55	36.2767	396.21	260.01	378.4	74.58	56.94	66.91	166.38	133.88	311.18	142.55	117.63	199.36	57.46	50.75	97.02	154.36	90.76	134.07	413.18	233.57	422.06	209.21	136.49	375.9	188.58	99.2	160.47	180.99	96.88	181.47	158.51	98.5	203.44	301.79	153.29	276.58
PI 554791	NCS_104605_P001_WE05	22.7544	24.8	21.0884	20.01	21.61	16.9	21.4903	19.88	25.8639	58.5019	58.51	57.2348	575.83	525.72	582.67	216.95	207.31	197.67	393.48	298.59	303.52	320.07	222.02	272.7	291.07	237.41	323.5	477.74	186.4	383.59	595.11	260.92	478.3	343.39	146.39	396.59	1007.66	382.56	683.41	206.9	84.96	110.9	568.59	233.54	587.13	250.77	108.59	252.05
PI 296396	NCS_104605_P001_WE06	27.6111	24.93	29.6867	23.65	24.01	18.75	20.1133	24.76	17.6774	56.2325	51.22	63.5749	457.61	708.34	650.32	64.03	47.81	64.07	65.87	118.37	95.65	61.83	125.22	51.35	51.15	75.91	82.34	124.41	195.69	249.4	155.5	276.27	237.12	72.97	179.91	145.75	188.54	295.61	290.9	48.27	50.16	78.73	82.04	188.78	290.98	52.7	141.78	98.67
PI 554879	NCS_104605_P002_WA11	22.8485	25.75	19.3702	30.17	30.3	29.67	31.6817	28.41	31.8016	38.1526	41.28	38.5306	466.01	637.78	331.42	77.08	102.54	56.45	90.3	108.51	371	83.64	90.41	119.35	38.47	46.77	68.8	129.14	172.93	185.96	286.85	348.5	458.88	150.73	193.12	384.51	150.06	185.62	207	119.41	127.71	294.21	136.7	186.97	405.22	200.09	230.29	646.17
PI 614082	NCS_104605_P002_WD07	17.8598	25.79	18.1274	28.06	26.68	24.86	25.6254	27.68	28.2465	46.3151	45.64	46.8888	414.63	513.44	91.43	56.18	0	51.52	91.08	105.71	261.66	80.49	98.16	111.88	53.97	60.63	118	107.8	191.12	109.44	304.95	331.29	332.22	156.08	197.5	270.35	274.36	260.71	234.07	60.43	173.81	162.83	113.14	180.62	360.94	131.56	152.21	345.34
PI 267844	NCS_104605_P001_WG06	NA	28.07	23.4898	NA	33.42	27.38	NA	41.03	39.6789	NA	25.56	32.9428	NA	458.92	443.37	NA	0	0	NA	154.02	298.3	NA	167.81	234.31	NA	0	0	NA	292.08	298.27	NA	431.81	576.96	NA	238.88	447.1	NA	20.81	0	NA	392.72	680.46	NA	22.28	19.95	NA	217.4	398.92
PI 296402	NCS_104605_P001_WA06	28.8	29.79	NA	27.64	29.05	NA	40.8005	39	NA	31.5644	31.95	NA	635.64	460.62	NA	56.94	0	NA	309.23	199.5	NA	338.01	198.98	NA	69.96	49.97	NA	502.47	287.34	NA	666.6	388.06	NA	505.11	281.45	NA	248.97	124.65	NA	667.51	346	NA	257.1	153.66	NA	393.2	231.07	NA
PI 267848	NCS_104605_P001_WF04	14.0327	30.13	21.3294	NA	18.05	16.55	NA	19.97	25.2181	NA	61.97	58.2368	721.78	584.81	28	0	192.85	183.21	199.89	169.96	376.6	292.29	167.02	278.22	0	150.17	301.88	244.1	466.84	566.28	775.86	383.03	602.05	689.31	267.73	691.96	47.62	659.73	1000.77	241.63	119.77	142.16	9.09	323.92	604.39	192.9	115.06	181.82
PI 554665	NCS_104605_P002_WB04	NA	30.47	26.3785	NA	19.38	19.81	NA	30.81	33.1386	NA	49.81	47.0517	NA	840.05	1047.06	NA	115.45	146.16	NA	108.45	286.55	NA	131.91	275.07	NA	84.4	259.03	NA	111.47	198.46	NA	139.02	269.35	NA	123.59	349.1	NA	147.27	279.12	NA	134.23	229.3	NA	206.25	385.12	NA	127.79	247.52
PI 554843	NCS_104605_P002_WC11	25.9849	32.54	31.6702	17	15.84	15.72	24.6466	21.11	25.8416	58.358	63.05	58.4398	176.01	230.63	151.46	115.31	178.39	173.57	80.86	110.7	165.48	79.43	98.77	127.37	67.58	94.3	202.49	82.34	173.96	215.44	96.88	143.55	168.75	72.72	120.03	203.39	148.17	241.39	279.23	46.08	60.76	57.02	162.35	274.22	360.07	79.03	93.06	109.05
PI 554790	NCS_104605_P001_WF05	30.2705	32.95	22.4729	25.19	23.5	25.96	36.5719	36.47	30.8722	38.243	40.03	43.1639	444.24	1307.59	527.55	79.83	0	48.09	110.5	130.19	304.01	144.73	143.86	98.46	51.48	69.67	45.1	381.24	400.88	347.75	523.37	424.23	519.98	388.29	347.33	528.39	271.13	257.96	209.33	402.45	399.06	290.42	183.41	237.81	196.57	196.03	216.82	195.98
PI 296406	NCS_104605_P001_WD04	31.99	33.5	26.0801	12.25	13.95	14.68	25.0958	18.11	24.076	62.6542	67.94	61.2454	453.77	608.16	685.67	131.85	160.44	202.49	57.66	80.04	289.53	61.31	88.81	144.02	74.18	107.69	269.45	184.13	274.74	523.74	116.84	181.65	340.32	83.39	161.24	436	287.38	468.79	840.65	187.59	87.78	291.56	524.83	300.48	670	207.98	92.81	329.95
PI 296400	NCS_104605_P001_WB06	NA	33.93	25.5214	NA	26.42	24.56	NA	31.19	31.3289	NA	42.39	44.1132	NA	540.36	489.16	NA	28.45	115.94	NA	129.86	471.53	NA	142.89	267.9	NA	57.29	132.85	NA	363.31	545.01	NA	367.6	806.88	NA	219.74	696.01	NA	179.5	340.99	NA	255.98	641.61	NA	176.86	487.06	NA	171.15	490.95
PI 554957	NCS_104605_P002_WD11	0	NA	0	37.57	NA	42.64	56.3945	NA	49.9512	6.0379	NA	7.4108	57.05	NA	78.94	0	NA	0	53.51	NA	551.97	75.3	NA	31.96	0	NA	0	0	NA	0	370.04	NA	265.24	340.02	NA	429.22	94.64	NA	3.1	0	NA	0	0	NA	0	240.55	NA	706.65
PI 618067	NCS_104605_P001_WC08	12.4603	NA	6.0147	31.1	NA	37.52	61.1698	NA	46.7238	7.7348	NA	15.7522	609.04	NA	331.38	0	NA	212.13	138.34	NA	805.71	201.95	NA	193.45	0	NA	12.89	103.07	NA	65.88	489.01	NA	496.75	527.16	NA	818.43	46.13	NA	10.68	306.01	NA	0	42.26	NA	23.62	431.68	NA	784.51
PI 554793	NCS_104605_P001_WC05	15.4433	NA	4.4952	34.09	NA	29.94	44.6805	NA	47.4868	21.2309	NA	22.5755	631.04	NA	588.56	0	NA	3.29	166.63	NA	674.53	216.78	NA	386.97	25.93	NA	74.06	221.94	NA	92.4	615.13	NA	514.28	536.27	NA	880.71	93.97	NA	126.03	173.37	NA	104.89	38.88	NA	10.55	146.31	NA	271.92
PI 296399	NCS_104605_P001_WC06	19.5944	NA	17.1402	30.37	NA	26.24	30.8364	NA	31.5699	38.7986	NA	42.1929	1257.52	NA	1332.71	74.19	NA	145.11	161.21	NA	820.05	168.81	NA	248.6	68.25	NA	206.77	139.14	NA	419.34	296.26	NA	881.28	168.98	NA	914.81	170.4	NA	595.05	65.08	NA	364.18	84.5	NA	660	91.06	NA	749.63
PI 554832	NCS_104605_P002_WH04	22.0644	NA	14.9678	27.68	NA	28.8	29.3232	NA	27.1546	42.9967	NA	44.0475	294.25	NA	332.51	48.59	NA	24.46	50.76	NA	220.1	54.8	NA	54.38	32.06	NA	40.5	79.35	NA	134.41	166.24	NA	339.11	101.04	NA	328.35	122.67	NA	234.27	52.31	NA	62.75	104.26	NA	205.45	126.18	NA	262.47
PI 554955	NCS_104605_P002_WF04	25.211	NA	NA	19.09	NA	NA	32.6458	NA	NA	48.2599	NA	NA	984.53	NA	NA	95.56	NA	NA	111.32	NA	NA	135.76	NA	NA	73.42	NA	NA	315.2	NA	NA	417.13	NA	NA	389.9	NA	NA	529.95	NA	NA	214.3	NA	NA	288.51	NA	NA	163.63	NA	NA
PI 554794	NCS_104605_P001_WB05	32.334	NA	NA	20.99	NA	NA	31.8785	NA	NA	47.1288	NA	NA	423.67	NA	NA	168.75	NA	NA	169.87	NA	NA	213.28	NA	NA	96.24	NA	NA	165.46	NA	NA	178.48	NA	NA	136.81	NA	NA	141.34	NA	NA	143.27	NA	NA	193.86	NA	NA	91.6	NA	NA
PI 638380	NCS_104605_P002_WC08	38.662	NA	NA	14.37	NA	NA	33.5927	NA	NA	52.034	NA	NA	336.94	NA	NA	188.03	NA	NA	196.85	NA	NA	217.55	NA	NA	134.66	NA	NA	300.33	NA	NA	192.92	NA	NA	181.19	NA	NA	287.67	NA	NA	501.17	NA	NA	625	NA	NA	208.07	NA	NA
Draper_A2:29:3-2	NCS_104605_P004_WA03	NA	NA	NA	NA	NA	NA	NA	NA	NA	NA	NA	NA	NA	NA	NA	NA	NA	NA	NA	NA	NA	NA	NA	NA	NA	NA	NA	NA	NA	NA	NA	NA	NA	NA	NA	NA	NA	NA	NA	NA	NA	NA	NA	NA	NA	NA	NA	NA
Draper_A2:19:3-1	NCS_104605_P004_WA04	NA	NA	NA	NA	NA	NA	NA	NA	NA	NA	NA	NA	NA	NA	NA	NA	NA	NA	NA	NA	NA	NA	NA	NA	NA	NA	NA	NA	NA	NA	NA	NA	NA	NA	NA	NA	NA	NA	NA	NA	NA	NA	NA	NA	NA	NA	NA	NA
Draper_A2:19:3-2	NCS_104605_P004_WA05	NA	NA	NA	NA	NA	NA	NA	NA	NA	NA	NA	NA	NA	NA	NA	NA	NA	NA	NA	NA	NA	NA	NA	NA	NA	NA	NA	NA	NA	NA	NA	NA	NA	NA	NA	NA	NA	NA	NA	NA	NA	NA	NA	NA	NA	NA	NA	NA
Draper_A2:29:3-1	NCS_104605_P004_WA06	NA	NA	NA	NA	NA	NA	NA	NA	NA	NA	NA	NA	NA	NA	NA	NA	NA	NA	NA	NA	NA	NA	NA	NA	NA	NA	NA	NA	NA	NA	NA	NA	NA	NA	NA	NA	NA	NA	NA	NA	NA	NA	NA	NA	NA	NA	NA	NA
Draper_Edger	NCS_104605_P004_WA07	NA	NA	NA	NA	NA	NA	NA	NA	NA	NA	NA	NA	NA	NA	NA	NA	NA	NA	NA	NA	NA	NA	NA	NA	NA	NA	NA	NA	NA	NA	NA	NA	NA	NA	NA	NA	NA	NA	NA	NA	NA	NA	NA	NA	NA	NA	NA	NA
PI 554881	NCS_104605_P001_WB03	NA	NA	NA	NA	NA	NA	NA	NA	NA	NA	NA	NA	NA	NA	NA	NA	NA	NA	NA	NA	NA	NA	NA	NA	NA	NA	NA	NA	NA	NA	NA	NA	NA	NA	NA	NA	NA	NA	NA	NA	NA	NA	NA	NA	NA	NA	NA	NA
PI 554880	NCS_104605_P001_WG01	NA	NA	NA	NA	NA	NA	NA	NA	NA	NA	NA	NA	NA	NA	NA	NA	NA	NA	NA	NA	NA	NA	NA	NA	NA	NA	NA	NA	NA	NA	NA	NA	NA	NA	NA	NA	NA	NA	NA	NA	NA	NA	NA	NA	NA	NA	NA	NA
PI 554779	NCS_104605_P001_WC01	NA	NA	NA	NA	NA	NA	NA	NA	NA	NA	NA	NA	NA	NA	NA	NA	NA	NA	NA	NA	NA	NA	NA	NA	NA	NA	NA	NA	NA	NA	NA	NA	NA	NA	NA	NA	NA	NA	NA	NA	NA	NA	NA	NA	NA	NA	NA	NA
[truncated: 30 more columns]
